# Supplementary material for: Genetic association of lipids and lipid-lowering drugs with sepsis: a Mendelian randomization and mediation analysis
Source: Front Cardiovasc Med. 2023 Aug 7;10:1217922. doi: 10.3389/fcvm.2023.1217922 (PMC10446761; doi:10.3389/fcvm.2023.1217922)
Supplement: Supplementary file 1 [file Datasheet1.xlsx]

## Sheet: Legends
Legends for tables in additional file
Supplementary Table 1. The different experimental groups carried out in this study
Supplementary Table 2. SNPs for lipids in TSMR
Supplementary Table 3. TSMR analyses between lipids and total sepsis
Supplementary Table 4. TSMR analyses between lipids and 28-day mortality of sepsis patients
Supplementary Table 5. SNPs used in the MVMR analysis for lipids on total total sepsis after removing confounding SNPs
Supplementary Table 6. SNPs used in the MVMR analysis for lipids on 28-day mortality of sepsis patients after removing confounding SNPs
Supplementary Table 7. MVMR analyses between lipids and total sepsis
Supplementary Table 8. MVMR analyses between lipids and 28-day mortality of sepsis patients
Supplementary Table 9. SNPs for lipid-lowering drugs in drug-MR
Supplementary Table 10. Drug-MR analyses between lipids and total sepsis
Supplementary Table 11. Drug-MR analyses between lipids and 28-day mortality of sepsis patients
Supplementary Table 12. SNPs for sepsis in reverse-MR
Supplementary Table 13. Results of reverse-MR between sepsis and lipids
Supplementary Table 14. SNPs for BMI
Supplementary Table 15. Results of MR between BMI and sepsis
Supplementary Table 16. Results of MR between HMGCR and BMI
Supplementary Table 17. Result of MR between CETP inhibitors and ApoA1
Supplementary Table 18. Results of mediated-MR
Supplementary Table 19. Heterogeneity test for all MR analyses
Supplementary Table 20. Pleiotropy test for all MR analyses
Supplementary Table 21. MR-PRESSO test for all MR analyses
Supplementary Table 22. SNPs have been removed
Supplementary Table 23. Replication using the larger-scale ApoA-I GWAS summary statistics (Open GWAS ID: ieu-b-107)
Supplementary Table 24. Abbreviations in this study

## Sheet: S1
Supplementary Table 1. The different experimental groups carried out in this study
	Exposure	Outcome	Source of exposure	Source of Outcome	Proxy of exposure
TSMR
	ApoA-I	Total sepsis	MR-Base platform (PMID: 27005778)	UK Biobank (PMID: 32966756)	-
	ApoB	Total sepsis	MR-Base platform (PMID: 27005778)	UK Biobank (PMID: 32966756)	-
	TC	Total sepsis	GLGC in 2021 (PMID: 34887591)	UK Biobank (PMID: 32966756)	-
	ApoA-I	Sepsis28	MR-Base platform (PMID: 27005778)	UK Biobank	-
	ApoB	Sepsis28	MR-Base platform (PMID: 27005778)	UK Biobank	-
	TC	Sepsis28	GLGC in 2021 (PMID: 34887591)	UK Biobank	-
	HDL-C	Total sepsis	GLGC in 2021 (PMID: 34887591)	UK Biobank (PMID: 32966756)	-
	LDL-C	Total sepsis	GLGC in 2021 (PMID: 34887591)	UK Biobank (PMID: 32966756)	-
	TG	Total sepsis	GLGC in 2021 (PMID: 34887591)	UK Biobank (PMID: 32966756)	-
	HDL-C	Sepsis28	GLGC in 2021 (PMID: 34887591)	UK Biobank	-
	LDL-C	Sepsis28	GLGC in 2021 (PMID: 34887591)	UK Biobank	-
	TG	Sepsis28	GLGC in 2021 (PMID: 34887591)	UK Biobank	-
MVMR
	HDL-C, LDL-C, TG	Total sepsis	GLGC in 2021 (PMID: 34887591)	UK Biobank (PMID: 32966756)	-
	HDL-C, LDL-C, TG	Sepsis28	GLGC in 2021 (PMID: 34887591)	UK Biobank	-
Drug-target MR
	HMGCR	Total sepsis	GLGC in 2013 (PMID: 34866576)	UK Biobank (PMID: 32966756)	LDL-C
	HMGCR	Sepsis28	GLGC in 2013 (PMID: 34866576)	UK Biobank	LDL-C
	HMGCR	Total sepsis	GLGC in 2021 (PMID: 34887591)	UK Biobank (PMID: 32966756)	LDL-C
	HMGCR	Sepsis28	GLGC in 2021 (PMID: 34887591)	UK Biobank	LDL-C
	NPC1L1	Total sepsis	GLGC in 2013 (PMID: 34866576)	UK Biobank (PMID: 32966756)	LDL-C
	NPC1L1	Sepsis28	GLGC in 2013 (PMID: 34866576)	UK Biobank	LDL-C
	NPC1L1	Total sepsis	GLGC in 2021 (PMID: 34887591)	UK Biobank (PMID: 32966756)	LDL-C
	NPC1L1	Sepsis28	GLGC in 2021 (PMID: 34887591)	UK Biobank	LDL-C
	PSCK9	Total sepsis	GLGC in 2013 (PMID: 34866576)	UK Biobank (PMID: 32966756)	LDL-C
	PSCK9	Sepsis28	GLGC in 2013 (PMID: 34866576)	UK Biobank	LDL-C
	PSCK9	Total sepsis	GLGC in 2021 (PMID: 34887591)	UK Biobank (PMID: 32966756)	LDL-C
	PSCK9	Sepsis28	GLGC in 2021 (PMID: 34887591)	UK Biobank	LDL-C
	CETP (LDL)	Total sepsis	GLGC in 2021 (PMID: 34887591)	UK Biobank (PMID: 32966756)	LDL-C
	CETP (LDL)	Sepsis28	GLGC in 2021 (PMID: 34887591)	UK Biobank	LDL-C
	CETP (HDL)	Total sepsis	GLGC in 2021 (PMID: 34887591)	UK Biobank (PMID: 32966756)	HDL-C
	CETP (HDL)	Sepsis28	GLGC in 2021 (PMID: 34887591)	UK Biobank	HDL-C
Reverse-MR
	Total sepsis	HDL-C	UK Biobank (PMID: 32966756)	GLGC in 2021 (PMID: 34887591)	-
	Sepsis28	HDL-C	UK Biobank	GLGC in 2021 (PMID: 34887591)	-
	Total sepsis	LDL-C	UK Biobank (PMID: 32966756)	GLGC in 2021 (PMID: 34887591)	-
	Sepsis28	LDL-C	UK Biobank	GLGC in 2021 (PMID: 34887591)	-
	Total sepsis	TG	UK Biobank (PMID: 32966756)	GLGC in 2021 (PMID: 34887591)	-
	Sepsis28	TG	UK Biobank	GLGC in 2021 (PMID: 34887591)	-
Mediated-MR
	HMGCR	Total sepsis	GLGC in 2013 (PMID: 34866576)	UK Biobank (PMID: 32966756)	LDL-C
	HMGCR	Total sepsis	GLGC in 2021 (PMID: 34887591)	UK Biobank (PMID: 32966756)	LDL-C
	HMGCR	BMI	GLGC in 2013 (PMID: 34866576)	GERA+GIANT (PMID: 30108127)	LDL-C
	HMGCR	BMI	GLGC in 2021 (PMID: 34887591)	GERA+GIANT (PMID: 30108127)	LDL-C
	BMI	Total sepsis	GERA+GIANT (PMID: 30108127)	UK Biobank (PMID: 32966756)	-
	CETP (LDL)	ApoA-I	GLGC in 2021 (PMID: 34887591)	MR-Base platform (PMID: 27005778)	LDL-C
	CETP (HDL)	ApoA-I	GLGC in 2021 (PMID: 34887591)	MR-Base platform (PMID: 27005778)	HDL-C

## Sheet: S2
Supplementary Table 2. SNPs for lipids in TSMR
Exposure	SNP	Chr	Position	Oa	Ea	EAF	Beta	SE	P	Palindromic	Remove	Source of exposure	F
ApoA-I	rs144064722	4	73406173	A	G	0.025304	0.203723	0.035039	8.3e-09	FALSE	FALSE	MR-Base platform (PMID: 27005778)	33.8047
ApoA-I	rs1461729	8	9187242	A	G	0.861933	0.086363	0.015193	1.77e-08	FALSE	FALSE	MR-Base platform (PMID: 27005778)	32.3123
ApoA-I	rs75835816	8	19885513	G	C	0.019619	-0.22095	0.038801	1.67e-08	TRUE	TRUE	MR-Base platform (PMID: 27005778)	32.4267
ApoA-I	rs1883025	9	107664301	C	T	0.194349	-0.079839	0.013321	2.86e-09	FALSE	FALSE	MR-Base platform (PMID: 27005778)	35.9217
ApoA-I	rs174594	11	61619829	C	A	0.58921	0.071714	0.010504	1.32e-11	FALSE	FALSE	MR-Base platform (PMID: 27005778)	46.6121
ApoA-I	rs261291	15	58680178	T	C	0.374904	0.144314	0.010905	2.58e-39	FALSE	FALSE	MR-Base platform (PMID: 27005778)	175.132
ApoA-I	rs247617	16	56990716	C	A	0.285998	0.197243	0.011688	7.9e-63	FALSE	FALSE	MR-Base platform (PMID: 27005778)	284.789
ApoA-I	rs6507939	18	47176261	A	C	0.838753	0.108424	0.014268	5.03e-14	FALSE	FALSE	MR-Base platform (PMID: 27005778)	57.7464
ApoB	rs11591147	1	55505647	G	T	0.031101	-0.437941	0.035298	2.5e-34	FALSE	FALSE	MR-Base platform (PMID: 27005778)	153.933
ApoB	rs629301	1	109818306	G	T	0.779917	0.090052	0.012193	3.56e-13	FALSE	FALSE	MR-Base platform (PMID: 27005778)	54.5463
ApoB	rs1367117	2	21263900	G	A	0.287972	0.108852	0.011191	9.99e-22	FALSE	FALSE	MR-Base platform (PMID: 27005778)	94.6096
ApoB	rs6756629	2	44065090	G	A	0.078334	-0.113253	0.018566	1.9e-09	FALSE	FALSE	MR-Base platform (PMID: 27005778)	37.2103
ApoB	rs144064722	4	73406173	A	G	0.025304	0.199001	0.035059	2.29e-08	FALSE	FALSE	MR-Base platform (PMID: 27005778)	32.219
ApoB	rs10056811	5	74605220	G	A	0.341411	0.085783	0.010571	1.35e-15	FALSE	FALSE	MR-Base platform (PMID: 27005778)	65.8522
ApoB	rs4722043	7	21697529	G	C	0.417089	-0.065942	0.010669	1.17e-09	FALSE	FALSE	MR-Base platform (PMID: 27005778)	38.2012
ApoB	rs115849089	8	19912370	G	A	0.106662	-0.099572	0.017126	1.04e-08	FALSE	FALSE	MR-Base platform (PMID: 27005778)	33.8036
ApoB	rs2980875	8	126481747	A	G	0.483896	-0.069675	0.009993	6.68e-12	FALSE	FALSE	MR-Base platform (PMID: 27005778)	48.6141
ApoB	rs635634	9	136155000	C	T	0.198293	0.073971	0.012612	7.71e-09	FALSE	FALSE	MR-Base platform (PMID: 27005778)	34.3997
ApoB	rs964184	11	116648917	G	C	0.861008	-0.165767	0.014266	2.58e-30	FALSE	FALSE	MR-Base platform (PMID: 27005778)	135.018
ApoB	rs142130958	19	11190652	G	A	0.105527	-0.199648	0.016743	7.78e-32	FALSE	FALSE	MR-Base platform (PMID: 27005778)	142.188
ApoB	rs7412	19	45412079	C	T	0.055855	-0.427553	0.025979	4.39e-59	FALSE	FALSE	MR-Base platform (PMID: 27005778)	270.854
ApoB	rs1883711	20	39179822	G	C	0.056795	0.144092	0.02526	1.95e-08	FALSE	FALSE	MR-Base platform (PMID: 27005778)	32.5397
HDL-C	rs10039241	5	176578072	G	A	0.149	0.0176663	0.00223709	2.86e-15	FALSE	FALSE	GLGC in 2021 (PMID: 34887591)	62.3626
HDL-C	rs1007766	7	1034903	A	G	0.49	0.00980151	0.00161671	1.34e-09	FALSE	FALSE	GLGC in 2021 (PMID: 34887591)	36.7554
HDL-C	rs10273527	7	139036598	G	T	0.235	0.0127482	0.00190595	2.25e-11	FALSE	FALSE	GLGC in 2021 (PMID: 34887591)	44.7378
HDL-C	rs1037117	15	102068658	G	A	0.252	0.0113599	0.00187642	1.41e-09	FALSE	FALSE	GLGC in 2021 (PMID: 34887591)	36.6513
HDL-C	rs10407603	19	48136944	A	G	0.288	0.00965544	0.001758	3.97e-08	FALSE	FALSE	GLGC in 2021 (PMID: 34887591)	30.1652
HDL-C	rs10463352	5	141710499	G	A	0.425	0.011348	0.00163788	4.25e-12	FALSE	FALSE	GLGC in 2021 (PMID: 34887591)	48.0037
HDL-C	rs10733794	10	65355538	G	A	0.328	-0.0095337	0.00172308	3.15e-08	FALSE	FALSE	GLGC in 2021 (PMID: 34887591)	30.6134
HDL-C	rs10820596	9	106808242	A	G	0.279	0.0109682	0.00178547	8.1e-10	FALSE	FALSE	GLGC in 2021 (PMID: 34887591)	37.7368
HDL-C	rs10826337	10	61409469	G	A	0.42	-0.011349	0.00164084	4.63e-12	FALSE	FALSE	GLGC in 2021 (PMID: 34887591)	47.8391
HDL-C	rs10838684	11	47283862	A	G	0.314	0.0445978	0.0017463	7.38e-144	FALSE	FALSE	GLGC in 2021 (PMID: 34887591)	652.213
HDL-C	rs1086246	9	13701224	A	G	0.33	-0.00992142	0.00171772	7.65e-09	FALSE	FALSE	GLGC in 2021 (PMID: 34887591)	33.3613
HDL-C	rs10895556	11	103860839	T	C	0.16	-0.0127614	0.00222835	1.02e-08	FALSE	FALSE	GLGC in 2021 (PMID: 34887591)	32.7967
HDL-C	rs11000759	10	75493726	A	G	0.423	0.00924023	0.00166298	2.75e-08	FALSE	FALSE	GLGC in 2021 (PMID: 34887591)	30.8739
HDL-C	rs11038700	11	45899791	A	C	0.277	0.0121809	0.00179999	1.31e-11	FALSE	FALSE	GLGC in 2021 (PMID: 34887591)	45.7951
HDL-C	rs1109560	12	123757905	C	A	0.0938	0.0464901	0.00276047	1.21e-63	FALSE	FALSE	GLGC in 2021 (PMID: 34887591)	283.632
HDL-C	rs11161570	1	85721911	C	T	0.497	0.00889026	0.00159311	2.4e-08	FALSE	FALSE	GLGC in 2021 (PMID: 34887591)	31.1413
HDL-C	rs11170538	12	53796744	T	C	0.478	-0.0167307	0.00193456	5.23e-18	FALSE	FALSE	GLGC in 2021 (PMID: 34887591)	74.7935
HDL-C	rs11172147	12	57696677	G	A	0.247	0.0270617	0.00186957	1.75e-47	FALSE	FALSE	GLGC in 2021 (PMID: 34887591)	209.521
HDL-C	rs111843362	16	57139069	C	T	0.0524	0.0509204	0.00362483	7.96e-45	FALSE	FALSE	GLGC in 2021 (PMID: 34887591)	197.337
HDL-C	rs111933537	12	123248255	A	C	0.0878	0.0279632	0.00303043	2.77e-20	FALSE	FALSE	GLGC in 2021 (PMID: 34887591)	85.1462
HDL-C	rs112200607	20	30167514	G	A	0.162	0.0157449	0.00218743	6.11e-13	FALSE	FALSE	GLGC in 2021 (PMID: 34887591)	51.8097
HDL-C	rs112540547	16	68844713	A	G	0.0565	-0.0332766	0.00355632	8.2e-21	FALSE	FALSE	GLGC in 2021 (PMID: 34887591)	87.554
HDL-C	rs1128162	17	26721791	A	C	0.446	0.00975095	0.00160935	1.37e-09	FALSE	FALSE	GLGC in 2021 (PMID: 34887591)	36.7107
HDL-C	rs1149709	10	77038729	A	G	0.404	0.00931292	0.00163651	1.27e-08	FALSE	FALSE	GLGC in 2021 (PMID: 34887591)	32.3843
HDL-C	rs11632618	15	58724706	G	A	0.0641	0.0923327	0.00324206	2.09e-178	FALSE	FALSE	GLGC in 2021 (PMID: 34887591)	811.09
HDL-C	rs11642733	16	30969061	G	A	0.107	-0.0151464	0.00257735	4.18e-09	FALSE	FALSE	GLGC in 2021 (PMID: 34887591)	34.536
HDL-C	rs11644601	16	15172118	T	C	0.299	0.0177111	0.00177934	2.43e-23	FALSE	FALSE	GLGC in 2021 (PMID: 34887591)	99.0771
HDL-C	rs11651957	17	17497409	G	A	0.0598	-0.0235882	0.00340013	3.99e-12	FALSE	FALSE	GLGC in 2021 (PMID: 34887591)	48.1281
HDL-C	rs11694828	2	228565656	G	A	0.444	0.0160181	0.00167474	1.13e-21	FALSE	FALSE	GLGC in 2021 (PMID: 34887591)	91.4802
HDL-C	rs11734408	4	23882519	A	G	0.298	0.0101761	0.00173824	4.79e-09	FALSE	FALSE	GLGC in 2021 (PMID: 34887591)	34.2723
HDL-C	rs117448061	8	19985025	G	A	0.0112	0.0774503	0.00805069	6.56e-22	FALSE	FALSE	GLGC in 2021 (PMID: 34887591)	92.5508
HDL-C	rs11751347	6	161092438	C	T	0.0939	-0.0566146	0.00273918	6.66e-95	FALSE	FALSE	GLGC in 2021 (PMID: 34887591)	427.185
HDL-C	rs11766379	7	150208971	T	C	0.246	-0.0177946	0.00188015	2.95e-21	FALSE	FALSE	GLGC in 2021 (PMID: 34887591)	89.576
HDL-C	rs118005791	16	55986399	C	A	0.00998	0.0524083	0.00824901	2.11e-10	FALSE	FALSE	GLGC in 2021 (PMID: 34887591)	40.3642
HDL-C	rs11870735	17	481604	C	T	0.175	-0.0147526	0.00210836	2.61e-12	FALSE	FALSE	GLGC in 2021 (PMID: 34887591)	48.9607
HDL-C	rs11905856	20	46356466	A	G	0.187	0.0165207	0.00211795	6.17e-15	FALSE	FALSE	GLGC in 2021 (PMID: 34887591)	60.8451
HDL-C	rs1197674	15	42149952	T	C	0.357	0.00950087	0.00169589	2.12e-08	FALSE	FALSE	GLGC in 2021 (PMID: 34887591)	31.3857
HDL-C	rs12023488	1	212498198	C	T	0.374	0.00945982	0.00165451	1.08e-08	FALSE	FALSE	GLGC in 2021 (PMID: 34887591)	32.6909
HDL-C	rs12028554	1	154223101	G	A	0.437	-0.00892458	0.00162881	4.27e-08	FALSE	FALSE	GLGC in 2021 (PMID: 34887591)	30.0217
HDL-C	rs12100751	14	52502543	C	A	0.0406	-0.0224833	0.00412437	5e-08	FALSE	FALSE	GLGC in 2021 (PMID: 34887591)	29.717
HDL-C	rs12102264	15	58940667	G	A	0.00611	0.0828524	0.0124598	2.94e-11	FALSE	FALSE	GLGC in 2021 (PMID: 34887591)	44.2169
HDL-C	rs12103674	17	37804352	T	C	0.0754	-0.0211889	0.00304654	3.52e-12	FALSE	FALSE	GLGC in 2021 (PMID: 34887591)	48.373
HDL-C	rs12143329	1	202197659	C	T	0.403	0.0113516	0.00163398	3.73e-12	FALSE	FALSE	GLGC in 2021 (PMID: 34887591)	48.2637
HDL-C	rs1220789	9	132257783	C	T	0.441	-0.0103895	0.00172848	1.85e-09	FALSE	FALSE	GLGC in 2021 (PMID: 34887591)	36.1294
HDL-C	rs12216486	6	160329616	G	A	0.0909	-0.0206244	0.00278389	1.28e-13	FALSE	FALSE	GLGC in 2021 (PMID: 34887591)	54.8856
HDL-C	rs12234017	5	118711834	A	G	0.259	0.0152092	0.0018272	8.52e-17	FALSE	FALSE	GLGC in 2021 (PMID: 34887591)	69.2852
HDL-C	rs12277183	11	122598746	G	A	0.354	-0.010758	0.00169714	2.31e-10	FALSE	FALSE	GLGC in 2021 (PMID: 34887591)	40.1816
HDL-C	rs12358424	10	33641149	T	G	0.0888	-0.0270174	0.00285967	3.46e-21	FALSE	FALSE	GLGC in 2021 (PMID: 34887591)	89.2597
HDL-C	rs1240808	6	16817368	A	G	0.344	0.0112084	0.00167289	2.08e-11	FALSE	FALSE	GLGC in 2021 (PMID: 34887591)	44.8903
HDL-C	rs12434231	14	100349781	T	C	0.157	-0.0156488	0.00222884	2.2e-12	FALSE	FALSE	GLGC in 2021 (PMID: 34887591)	49.2952
HDL-C	rs12453682	17	37770005	T	C	0.312	-0.02968	0.00178416	3.87e-62	FALSE	FALSE	GLGC in 2021 (PMID: 34887591)	276.733
HDL-C	rs12462109	19	52343496	C	T	0.293	-0.0140895	0.00175437	9.66e-16	FALSE	FALSE	GLGC in 2021 (PMID: 34887591)	64.4984
HDL-C	rs12502605	4	26031528	T	C	0.18	-0.0181805	0.00207173	1.7e-18	FALSE	FALSE	GLGC in 2021 (PMID: 34887591)	77.0097
HDL-C	rs1250530	10	81017467	C	T	0.304	0.0132683	0.00177134	6.86e-14	FALSE	FALSE	GLGC in 2021 (PMID: 34887591)	56.1082
HDL-C	rs12506484	4	38402147	C	T	0.0919	-0.0173083	0.00276055	3.61e-10	FALSE	FALSE	GLGC in 2021 (PMID: 34887591)	39.3113
HDL-C	rs12533197	7	36192606	T	G	0.445	-0.0159914	0.00162617	8.05e-23	FALSE	FALSE	GLGC in 2021 (PMID: 34887591)	96.7033
HDL-C	rs12549603	8	126632639	G	A	0.277	-0.0198028	0.00177554	6.91e-29	FALSE	FALSE	GLGC in 2021 (PMID: 34887591)	124.392
HDL-C	rs12585801	13	81393264	G	A	0.15	0.0140692	0.0022632	5.08e-10	FALSE	FALSE	GLGC in 2021 (PMID: 34887591)	38.645
HDL-C	rs12635093	3	152150885	C	T	0.244	0.012177	0.00187107	7.61e-11	FALSE	FALSE	GLGC in 2021 (PMID: 34887591)	42.3546
HDL-C	rs12931143	16	88006065	T	C	0.469	-0.0120495	0.00169122	1.04e-12	FALSE	FALSE	GLGC in 2021 (PMID: 34887591)	50.7619
HDL-C	rs12940636	17	53400110	T	C	0.345	0.0117085	0.00168424	3.61e-12	FALSE	FALSE	GLGC in 2021 (PMID: 34887591)	48.3275
HDL-C	rs12957708	18	47284353	A	G	0.153	0.0230821	0.00222606	3.43e-25	FALSE	FALSE	GLGC in 2021 (PMID: 34887591)	107.517
HDL-C	rs13076933	3	12327431	T	G	0.256	-0.0132984	0.00184418	5.55e-13	FALSE	FALSE	GLGC in 2021 (PMID: 34887591)	51.9987
HDL-C	rs1318175	15	58586129	C	T	0.164	-0.0607979	0.0021618	5.02e-174	FALSE	FALSE	GLGC in 2021 (PMID: 34887591)	790.945
HDL-C	rs13379042	14	74250100	T	C	0.266	0.0193315	0.00180565	9.53e-27	FALSE	FALSE	GLGC in 2021 (PMID: 34887591)	114.621
HDL-C	rs13734	20	17594729	G	A	0.181	-0.0155864	0.00207132	5.28e-14	FALSE	FALSE	GLGC in 2021 (PMID: 34887591)	56.6236
HDL-C	rs141469619	11	116714293	A	G	0.00874	-0.188937	0.0094149	1.41e-89	FALSE	FALSE	GLGC in 2021 (PMID: 34887591)	402.719
HDL-C	rs1421656	5	72928034	G	A	0.282	-0.0141387	0.00178271	2.17e-15	FALSE	FALSE	GLGC in 2021 (PMID: 34887591)	62.901
HDL-C	rs1425485	4	157681890	C	T	0.23	0.0205189	0.00189534	2.59e-27	FALSE	FALSE	GLGC in 2021 (PMID: 34887591)	117.202
HDL-C	rs143011531	18	56150876	G	A	0.0281	-0.0266292	0.00484631	3.91e-08	FALSE	FALSE	GLGC in 2021 (PMID: 34887591)	30.1921
HDL-C	rs1438588	5	153444950	G	A	0.366	0.0118385	0.00166644	1.21e-12	FALSE	FALSE	GLGC in 2021 (PMID: 34887591)	50.4678
HDL-C	rs144164168	20	44476037	C	T	0.0203	-0.0448299	0.00584258	1.68e-14	FALSE	FALSE	GLGC in 2021 (PMID: 34887591)	58.8744
HDL-C	rs144349177	5	180267079	A	C	0.00981	-0.0547531	0.00900831	1.22e-09	FALSE	FALSE	GLGC in 2021 (PMID: 34887591)	36.9429
HDL-C	rs147050466	18	46680955	C	T	0.0196	0.0393601	0.00585867	1.84e-11	FALSE	FALSE	GLGC in 2021 (PMID: 34887591)	45.1351
HDL-C	rs1484917	2	146349854	G	A	0.398	-0.00962399	0.00163951	4.36e-09	FALSE	FALSE	GLGC in 2021 (PMID: 34887591)	34.4574
HDL-C	rs149074578	20	44625065	C	A	0.0236	-0.0536003	0.00546687	1.08e-22	FALSE	FALSE	GLGC in 2021 (PMID: 34887591)	96.1296
HDL-C	rs157521	5	55821031	G	T	0.451	0.0123719	0.00159014	7.23e-15	FALSE	FALSE	GLGC in 2021 (PMID: 34887591)	60.5344
HDL-C	rs1601933	15	58671559	C	T	0.462	-0.0738689	0.00170011	0	FALSE	FALSE	GLGC in 2021 (PMID: 34887591)	1887.86
HDL-C	rs1661052	11	2942593	A	G	0.0917	-0.0248587	0.002874	5.17e-18	FALSE	FALSE	GLGC in 2021 (PMID: 34887591)	74.8141
HDL-C	rs1664781	5	53276301	A	G	0.314	0.0156047	0.00171237	8.02e-20	FALSE	FALSE	GLGC in 2021 (PMID: 34887591)	83.0454
HDL-C	rs1689796	1	182151236	T	G	0.325	-0.0272973	0.0017045	1.01e-57	FALSE	FALSE	GLGC in 2021 (PMID: 34887591)	256.475
HDL-C	rs1714008	4	57945621	A	G	0.414	-0.00889872	0.00161816	3.81e-08	FALSE	FALSE	GLGC in 2021 (PMID: 34887591)	30.2421
HDL-C	rs17326656	2	48962291	G	T	0.228	-0.0134251	0.00191277	2.24e-12	FALSE	FALSE	GLGC in 2021 (PMID: 34887591)	49.2617
HDL-C	rs17432483	2	63023836	T	C	0.0609	-0.0205957	0.00341378	1.61e-09	FALSE	FALSE	GLGC in 2021 (PMID: 34887591)	36.3984
HDL-C	rs17577779	14	101200445	C	T	0.478	-0.0110466	0.00166528	3.28e-11	FALSE	FALSE	GLGC in 2021 (PMID: 34887591)	44.003
HDL-C	rs17585887	6	139835498	C	T	0.421	-0.022612	0.00160844	6.85e-45	FALSE	FALSE	GLGC in 2021 (PMID: 34887591)	197.637
HDL-C	rs1761662	7	80238463	C	T	0.463	0.011454	0.00160663	1.01e-12	FALSE	FALSE	GLGC in 2021 (PMID: 34887591)	50.8256
HDL-C	rs1767141	1	23734350	C	A	0.0938	-0.0242982	0.00277804	2.2e-18	FALSE	FALSE	GLGC in 2021 (PMID: 34887591)	76.5017
HDL-C	rs17849502	1	183532580	G	T	0.0458	-0.0210462	0.0038171	3.51e-08	FALSE	FALSE	GLGC in 2021 (PMID: 34887591)	30.4005
HDL-C	rs17875416	10	115796337	A	G	0.115	0.0302963	0.00247983	2.52e-34	FALSE	FALSE	GLGC in 2021 (PMID: 34887591)	149.257
HDL-C	rs1889930	10	95320505	G	A	0.201	-0.0164089	0.00199183	1.75e-16	FALSE	FALSE	GLGC in 2021 (PMID: 34887591)	67.8663
HDL-C	rs192154135	1	151279323	C	T	0.013	0.046842	0.00730952	1.47e-10	FALSE	FALSE	GLGC in 2021 (PMID: 34887591)	41.067
HDL-C	rs1943977	18	47173181	G	A	0.173	-0.0760599	0.00211443	2.31e-283	FALSE	FALSE	GLGC in 2021 (PMID: 34887591)	1293.97
HDL-C	rs1949102	8	60654261	A	G	0.262	0.0106386	0.0018181	4.87e-09	FALSE	FALSE	GLGC in 2021 (PMID: 34887591)	34.24
HDL-C	rs1955512	14	33175822	A	G	0.43	-0.0101371	0.00166877	1.24e-09	FALSE	FALSE	GLGC in 2021 (PMID: 34887591)	36.9007
HDL-C	rs1988650	2	42689362	C	T	0.209	0.0115275	0.00200365	8.75e-09	FALSE	FALSE	GLGC in 2021 (PMID: 34887591)	33.0999
HDL-C	rs2066716	9	107568705	C	T	0.0818	0.0453837	0.00290373	4.59e-55	FALSE	FALSE	GLGC in 2021 (PMID: 34887591)	244.28
HDL-C	rs2080062	7	17697803	T	C	0.101	-0.0149501	0.00271335	3.59e-08	FALSE	FALSE	GLGC in 2021 (PMID: 34887591)	30.3582
HDL-C	rs2121138	19	4024891	T	G	0.071	0.0242395	0.00327325	1.31e-13	FALSE	FALSE	GLGC in 2021 (PMID: 34887591)	54.8389
HDL-C	rs2126606	12	89674799	T	C	0.379	-0.0105764	0.00170773	5.89e-10	FALSE	FALSE	GLGC in 2021 (PMID: 34887591)	38.3564
HDL-C	rs2155308	11	126328095	A	G	0.394	-0.0125119	0.00164228	2.56e-14	FALSE	FALSE	GLGC in 2021 (PMID: 34887591)	58.0433
HDL-C	rs2172071	10	122968030	T	C	0.316	-0.0117984	0.00172478	7.89e-12	FALSE	FALSE	GLGC in 2021 (PMID: 34887591)	46.7928
HDL-C	rs2185454	14	65870594	T	G	0.339	-0.0121639	0.0017195	1.5e-12	FALSE	FALSE	GLGC in 2021 (PMID: 34887591)	50.0428
HDL-C	rs2218584	10	118408642	T	C	0.422	0.0124444	0.00162487	1.88e-14	FALSE	FALSE	GLGC in 2021 (PMID: 34887591)	58.6558
HDL-C	rs2229741	21	16340289	C	T	0.422	-0.00900836	0.00160789	2.11e-08	FALSE	FALSE	GLGC in 2021 (PMID: 34887591)	31.3891
HDL-C	rs2243616	12	121406370	T	G	0.352	0.0120717	0.0017093	1.64e-12	FALSE	FALSE	GLGC in 2021 (PMID: 34887591)	49.877
HDL-C	rs2254038	21	30745722	C	T	0.411	-0.0108456	0.00166104	6.6e-11	FALSE	FALSE	GLGC in 2021 (PMID: 34887591)	42.6331
HDL-C	rs2254069	10	122875589	G	A	0.116	-0.017513	0.0024493	8.66e-13	FALSE	FALSE	GLGC in 2021 (PMID: 34887591)	51.1254
HDL-C	rs2290846	4	151199080	G	A	0.271	-0.0115491	0.00179499	1.24e-10	FALSE	FALSE	GLGC in 2021 (PMID: 34887591)	41.3973
HDL-C	rs2294927	22	44382684	T	C	0.392	-0.0106421	0.00164244	9.21e-11	FALSE	FALSE	GLGC in 2021 (PMID: 34887591)	41.9832
HDL-C	rs2305637	3	47045846	C	T	0.17	-0.0232568	0.00215478	3.71e-27	FALSE	FALSE	GLGC in 2021 (PMID: 34887591)	116.491
HDL-C	rs2325976	20	2837772	C	T	0.364	0.0101183	0.00165685	1.02e-09	FALSE	FALSE	GLGC in 2021 (PMID: 34887591)	37.2948
HDL-C	rs2364482	12	6502131	T	G	0.187	0.0120824	0.00206176	4.62e-09	FALSE	FALSE	GLGC in 2021 (PMID: 34887591)	34.3424
HDL-C	rs2398144	16	56352854	C	A	0.41	-0.0104529	0.00164089	1.89e-10	FALSE	FALSE	GLGC in 2021 (PMID: 34887591)	40.5802
HDL-C	rs2455850	3	15782711	C	A	0.313	-0.013383	0.00177138	4.18e-14	FALSE	FALSE	GLGC in 2021 (PMID: 34887591)	57.0799
HDL-C	rs2458490	9	126598435	T	C	0.269	-0.0112396	0.00181381	5.77e-10	FALSE	FALSE	GLGC in 2021 (PMID: 34887591)	38.3988
HDL-C	rs2494747	14	105258437	T	G	0.385	0.0263988	0.00175052	2.17e-51	FALSE	FALSE	GLGC in 2021 (PMID: 34887591)	227.423
HDL-C	rs2502806	1	161135559	G	A	0.393	-0.0105048	0.00167993	4.02e-10	FALSE	FALSE	GLGC in 2021 (PMID: 34887591)	39.1015
HDL-C	rs2534600	7	38280224	C	A	0.418	-0.012689	0.0016711	3.12e-14	FALSE	FALSE	GLGC in 2021 (PMID: 34887591)	57.6567
HDL-C	rs257377	7	106801088	G	T	0.198	0.0133359	0.00202226	4.27e-11	FALSE	FALSE	GLGC in 2021 (PMID: 34887591)	43.4881
HDL-C	rs267738	1	150940625	T	G	0.209	0.0232265	0.00196423	2.91e-32	FALSE	FALSE	GLGC in 2021 (PMID: 34887591)	139.824
HDL-C	rs275182	15	39446211	A	G	0.17	0.0160707	0.0021446	6.7e-14	FALSE	FALSE	GLGC in 2021 (PMID: 34887591)	56.1535
HDL-C	rs2811466	3	129299265	G	A	0.104	0.0188459	0.00262592	7.13e-13	FALSE	FALSE	GLGC in 2021 (PMID: 34887591)	51.5075
HDL-C	rs2900177	9	123497645	T	C	0.299	0.0097079	0.00175087	2.95e-08	FALSE	FALSE	GLGC in 2021 (PMID: 34887591)	30.7428
HDL-C	rs2928576	8	6600349	C	T	0.328	-0.0104354	0.00170197	8.71e-10	FALSE	FALSE	GLGC in 2021 (PMID: 34887591)	37.5936
HDL-C	rs335519	18	29790889	A	G	0.411	0.00933514	0.0016262	9.44e-09	FALSE	FALSE	GLGC in 2021 (PMID: 34887591)	32.9529
HDL-C	rs34158262	11	58437534	C	T	0.0832	0.0178435	0.00294687	1.4e-09	FALSE	FALSE	GLGC in 2021 (PMID: 34887591)	36.6639
HDL-C	rs34246353	8	71138299	T	C	0.0939	-0.0249574	0.0027091	3.19e-20	FALSE	FALSE	GLGC in 2021 (PMID: 34887591)	84.8689
HDL-C	rs34311866	4	951947	T	C	0.185	-0.01791	0.00206172	3.72e-18	FALSE	FALSE	GLGC in 2021 (PMID: 34887591)	75.4626
HDL-C	rs34409228	7	1102674	C	T	0.126	0.0294631	0.00244569	2.01e-33	FALSE	FALSE	GLGC in 2021 (PMID: 34887591)	145.129
HDL-C	rs34511042	14	70816750	G	A	0.366	-0.0114629	0.00167132	6.95e-12	FALSE	FALSE	GLGC in 2021 (PMID: 34887591)	47.0403
HDL-C	rs35053761	2	227418737	C	A	0.0735	-0.0202553	0.00308195	4.96e-11	FALSE	FALSE	GLGC in 2021 (PMID: 34887591)	43.1943
HDL-C	rs35137994	19	8429066	C	T	0.0591	0.038914	0.00342396	6.23e-30	FALSE	FALSE	GLGC in 2021 (PMID: 34887591)	129.168
HDL-C	rs357409	7	138039643	T	C	0.367	0.0103677	0.00177809	5.52e-09	FALSE	FALSE	GLGC in 2021 (PMID: 34887591)	33.9983
HDL-C	rs3732356	3	119529113	T	G	0.0688	0.0276268	0.00320788	7.17e-18	FALSE	FALSE	GLGC in 2021 (PMID: 34887591)	74.1694
HDL-C	rs3754749	2	173906149	A	G	0.17	0.01287	0.00212877	1.49e-09	FALSE	FALSE	GLGC in 2021 (PMID: 34887591)	36.551
HDL-C	rs3767298	1	205037354	G	A	0.179	-0.0137019	0.00209121	5.67e-11	FALSE	FALSE	GLGC in 2021 (PMID: 34887591)	42.9305
HDL-C	rs3767964	1	93815490	C	T	0.362	0.0273497	0.00168268	2.1e-59	FALSE	FALSE	GLGC in 2021 (PMID: 34887591)	264.181
HDL-C	rs3775217	4	88019467	A	G	0.378	0.0150791	0.0016438	4.59e-20	FALSE	FALSE	GLGC in 2021 (PMID: 34887591)	84.1498
HDL-C	rs3803357	15	40751555	A	C	0.499	-0.0109415	0.00160599	9.56e-12	FALSE	FALSE	GLGC in 2021 (PMID: 34887591)	46.416
HDL-C	rs3803800	17	7462969	G	A	0.22	-0.0183182	0.00192407	1.72e-21	FALSE	FALSE	GLGC in 2021 (PMID: 34887591)	90.6408
HDL-C	rs3806415	1	156698265	C	T	0.323	0.0144001	0.00170407	2.9e-17	FALSE	FALSE	GLGC in 2021 (PMID: 34887591)	71.4095
HDL-C	rs3859027	16	88551465	T	C	0.392	-0.00954572	0.00167141	1.12e-08	FALSE	FALSE	GLGC in 2021 (PMID: 34887591)	32.6176
HDL-C	rs39324	7	116969876	A	G	0.367	-0.013325	0.00169483	3.78e-15	FALSE	FALSE	GLGC in 2021 (PMID: 34887591)	61.8133
HDL-C	rs3937026	11	122525766	G	T	0.25	0.0213826	0.00189716	1.83e-29	FALSE	FALSE	GLGC in 2021 (PMID: 34887591)	127.032
HDL-C	rs4077194	1	178533832	T	G	0.487	0.018807	0.00160064	7.09e-32	FALSE	FALSE	GLGC in 2021 (PMID: 34887591)	138.055
HDL-C	rs4129968	13	99227770	A	G	0.356	-0.00967367	0.00174189	2.8e-08	FALSE	FALSE	GLGC in 2021 (PMID: 34887591)	30.8419
HDL-C	rs4597680	3	57596105	C	T	0.211	0.0122167	0.00201478	1.33e-09	FALSE	FALSE	GLGC in 2021 (PMID: 34887591)	36.7665
HDL-C	rs4675812	2	242395674	A	G	0.409	-0.0137035	0.0016291	4.04e-17	FALSE	FALSE	GLGC in 2021 (PMID: 34887591)	70.7567
HDL-C	rs4714556	6	41993229	A	G	0.382	0.0146911	0.00165928	8.45e-19	FALSE	FALSE	GLGC in 2021 (PMID: 34887591)	78.3916
HDL-C	rs4714902	6	46044237	A	C	0.343	0.0108951	0.0017905	1.17e-09	FALSE	FALSE	GLGC in 2021 (PMID: 34887591)	37.0266
HDL-C	rs4741016	9	1036132	T	C	0.229	-0.0151493	0.00190926	2.11e-15	FALSE	FALSE	GLGC in 2021 (PMID: 34887591)	62.9586
HDL-C	rs4783961	16	56994894	A	G	0.499	-0.093637	0.00163321	0	FALSE	FALSE	GLGC in 2021 (PMID: 34887591)	3287.08
HDL-C	rs4788481	16	72936570	T	G	0.288	-0.0121273	0.00184038	4.41e-11	FALSE	FALSE	GLGC in 2021 (PMID: 34887591)	43.4223
HDL-C	rs4804101	19	7220745	G	T	0.436	-0.0133608	0.00162765	2.24e-16	FALSE	FALSE	GLGC in 2021 (PMID: 34887591)	67.3818
HDL-C	rs4846914	1	230295691	A	G	0.402	-0.0458538	0.00161887	1.72e-176	FALSE	FALSE	GLGC in 2021 (PMID: 34887591)	802.281
HDL-C	rs4855447	3	69803328	G	A	0.208	0.0126098	0.00197081	1.57e-10	FALSE	FALSE	GLGC in 2021 (PMID: 34887591)	40.938
HDL-C	rs4904550	14	89804856	A	G	0.197	-0.0149081	0.00204293	2.93e-13	FALSE	FALSE	GLGC in 2021 (PMID: 34887591)	53.2522
HDL-C	rs4921663	8	19493495	C	T	0.48	-0.0105744	0.00173495	1.09e-09	FALSE	FALSE	GLGC in 2021 (PMID: 34887591)	37.1482
HDL-C	rs4969182	17	76393030	C	T	0.492	-0.0309078	0.00159224	6.17e-84	FALSE	FALSE	GLGC in 2021 (PMID: 34887591)	376.807
HDL-C	rs4984511	15	96704443	C	T	0.269	0.0115972	0.00178989	9.22e-11	FALSE	FALSE	GLGC in 2021 (PMID: 34887591)	41.9811
HDL-C	rs515939	11	57432629	G	A	0.271	-0.0107124	0.00179215	2.27e-09	FALSE	FALSE	GLGC in 2021 (PMID: 34887591)	35.7293
HDL-C	rs548824	9	14088789	T	C	0.163	0.0145291	0.00217122	2.21e-11	FALSE	FALSE	GLGC in 2021 (PMID: 34887591)	44.7785
HDL-C	rs549058	13	51201045	G	T	0.126	0.0195867	0.00240334	3.65e-16	FALSE	FALSE	GLGC in 2021 (PMID: 34887591)	66.419
HDL-C	rs55781197	16	67940350	A	G	0.124	0.0731724	0.00240786	7.68e-203	FALSE	FALSE	GLGC in 2021 (PMID: 34887591)	923.49
HDL-C	rs55880962	18	40659360	G	A	0.197	0.0118784	0.00201831	3.97e-09	FALSE	FALSE	GLGC in 2021 (PMID: 34887591)	34.637
HDL-C	rs55888929	6	139301177	C	T	0.153	0.0161321	0.00224712	7.02e-13	FALSE	FALSE	GLGC in 2021 (PMID: 34887591)	51.5382
HDL-C	rs5745110	5	172572954	C	T	0.125	0.0153378	0.00240035	1.66e-10	FALSE	FALSE	GLGC in 2021 (PMID: 34887591)	40.8298
HDL-C	rs59515242	16	56945049	C	A	0.196	-0.0832327	0.00204616	0	FALSE	FALSE	GLGC in 2021 (PMID: 34887591)	1654.66
HDL-C	rs59781045	11	117095283	C	T	0.0701	0.0831399	0.00316772	7.95e-152	FALSE	FALSE	GLGC in 2021 (PMID: 34887591)	688.851
HDL-C	rs612320	11	109989972	C	T	0.309	0.0165806	0.00171947	5.27e-22	FALSE	FALSE	GLGC in 2021 (PMID: 34887591)	92.9847
HDL-C	rs61731455	5	665295	A	G	0.185	0.0128304	0.00206711	5.4e-10	FALSE	FALSE	GLGC in 2021 (PMID: 34887591)	38.5259
HDL-C	rs61854123	10	46065451	G	A	0.241	0.026326	0.00188459	2.41e-44	FALSE	FALSE	GLGC in 2021 (PMID: 34887591)	195.135
HDL-C	rs61912867	12	20580220	G	A	0.127	-0.0160255	0.00243336	4.53e-11	FALSE	FALSE	GLGC in 2021 (PMID: 34887591)	43.3721
HDL-C	rs62037266	16	57068931	C	A	0.0963	0.0378898	0.0026665	7.99e-46	FALSE	FALSE	GLGC in 2021 (PMID: 34887591)	201.912
HDL-C	rs62189714	2	162966841	C	A	0.432	0.0100863	0.00167643	1.78e-09	FALSE	FALSE	GLGC in 2021 (PMID: 34887591)	36.1987
HDL-C	rs62328321	4	143319721	T	C	0.364	-0.0117025	0.00165378	1.48e-12	FALSE	FALSE	GLGC in 2021 (PMID: 34887591)	50.0728
HDL-C	rs62544382	9	33109996	T	G	0.431	-0.00980403	0.00165688	3.28e-09	FALSE	FALSE	GLGC in 2021 (PMID: 34887591)	35.0128
HDL-C	rs62578102	9	112529172	C	T	0.224	-0.011144	0.00195546	1.21e-08	FALSE	FALSE	GLGC in 2021 (PMID: 34887591)	32.4776
HDL-C	rs6460894	7	12247330	T	C	0.324	-0.0112924	0.00173417	7.43e-11	FALSE	FALSE	GLGC in 2021 (PMID: 34887591)	42.4023
HDL-C	rs6506032	18	287534	G	A	0.0743	0.0206938	0.00301188	6.39e-12	FALSE	FALSE	GLGC in 2021 (PMID: 34887591)	47.2069
HDL-C	rs6512256	19	18444360	G	T	0.217	-0.0117896	0.00199961	3.73e-09	FALSE	FALSE	GLGC in 2021 (PMID: 34887591)	34.7622
HDL-C	rs672341	6	153455994	G	A	0.404	0.0136461	0.0016363	7.45e-17	FALSE	FALSE	GLGC in 2021 (PMID: 34887591)	69.5491
HDL-C	rs6723650	2	30503722	A	C	0.455	-0.00913096	0.00161333	1.52e-08	FALSE	FALSE	GLGC in 2021 (PMID: 34887591)	32.0322
HDL-C	rs673335	11	75450576	T	C	0.18	-0.0288654	0.00207169	3.98e-44	FALSE	FALSE	GLGC in 2021 (PMID: 34887591)	194.136
HDL-C	rs67638406	8	106404215	G	A	0.352	0.0123187	0.00170104	4.43e-13	FALSE	FALSE	GLGC in 2021 (PMID: 34887591)	52.4446
HDL-C	rs6772271	3	196193763	T	C	0.285	-0.0106579	0.00179402	2.84e-09	FALSE	FALSE	GLGC in 2021 (PMID: 34887591)	35.293
HDL-C	rs686030	9	15304782	A	C	0.142	-0.0482289	0.0022774	1.55e-99	FALSE	FALSE	GLGC in 2021 (PMID: 34887591)	448.473
HDL-C	rs6944945	7	100795046	G	A	0.317	-0.00974775	0.00174329	2.25e-08	FALSE	FALSE	GLGC in 2021 (PMID: 34887591)	31.2658
HDL-C	rs6968554	7	17287106	G	A	0.365	0.0131032	0.00166183	3.15e-15	FALSE	FALSE	GLGC in 2021 (PMID: 34887591)	62.1701
HDL-C	rs6992709	8	82414063	G	A	0.148	0.0132398	0.00228821	7.2e-09	FALSE	FALSE	GLGC in 2021 (PMID: 34887591)	33.4789
HDL-C	rs7134375	12	20473758	C	A	0.433	0.0183817	0.00160598	2.47e-30	FALSE	FALSE	GLGC in 2021 (PMID: 34887591)	131.006
HDL-C	rs7221196	17	45374994	A	G	0.419	-0.0135541	0.00164699	1.88e-16	FALSE	FALSE	GLGC in 2021 (PMID: 34887591)	67.7266
HDL-C	rs72629496	1	2953143	G	A	0.166	-0.0132708	0.0021782	1.11e-09	FALSE	FALSE	GLGC in 2021 (PMID: 34887591)	37.1192
HDL-C	rs72729583	14	69149556	T	G	0.0718	0.0191134	0.00321325	2.71e-09	FALSE	FALSE	GLGC in 2021 (PMID: 34887591)	35.3824
HDL-C	rs72773105	16	57028758	A	G	0.0178	-0.0482195	0.00608309	2.25e-15	FALSE	FALSE	GLGC in 2021 (PMID: 34887591)	62.8343
HDL-C	rs72844048	11	3105622	G	A	0.0147	-0.053531	0.00719782	1.03e-13	FALSE	FALSE	GLGC in 2021 (PMID: 34887591)	55.3106
HDL-C	rs72934503	6	98583488	A	G	0.461	0.0111739	0.0020249	3.42e-08	FALSE	FALSE	GLGC in 2021 (PMID: 34887591)	30.4511
HDL-C	rs73068475	7	26397540	G	A	0.124	-0.017479	0.00242366	5.52e-13	FALSE	FALSE	GLGC in 2021 (PMID: 34887591)	52.0103
HDL-C	rs73602128	20	566768	T	C	0.0776	0.0176473	0.00307235	9.25e-09	FALSE	FALSE	GLGC in 2021 (PMID: 34887591)	32.9925
HDL-C	rs73702633	7	74288780	G	A	0.0615	-0.024755	0.00375186	4.17e-11	FALSE	FALSE	GLGC in 2021 (PMID: 34887591)	43.5344
HDL-C	rs737337	19	11347493	T	C	0.0871	-0.052322	0.0028056	1.28e-77	FALSE	FALSE	GLGC in 2021 (PMID: 34887591)	347.79
HDL-C	rs7404696	16	1012393	T	C	0.275	0.0158443	0.00183544	6.01e-18	FALSE	FALSE	GLGC in 2021 (PMID: 34887591)	74.5188
HDL-C	rs746390	8	9103712	T	G	0.283	0.0122909	0.00180559	9.96e-12	FALSE	FALSE	GLGC in 2021 (PMID: 34887591)	46.3371
HDL-C	rs74833298	3	12343549	C	A	0.0275	-0.0529101	0.00484551	9.31e-28	FALSE	FALSE	GLGC in 2021 (PMID: 34887591)	119.233
HDL-C	rs7497973	15	23948571	A	G	0.487	-0.00945877	0.00162261	5.56e-09	FALSE	FALSE	GLGC in 2021 (PMID: 34887591)	33.9814
HDL-C	rs75130471	13	94085242	G	A	0.246	-0.0105108	0.00187551	2.09e-08	FALSE	FALSE	GLGC in 2021 (PMID: 34887591)	31.4075
HDL-C	rs7541031	1	28374815	C	T	0.274	-0.0124768	0.00182654	8.44e-12	FALSE	FALSE	GLGC in 2021 (PMID: 34887591)	46.6604
HDL-C	rs75460349	1	27180088	A	C	0.0237	-0.0844694	0.00515805	2.83e-60	FALSE	FALSE	GLGC in 2021 (PMID: 34887591)	268.181
HDL-C	rs7581601	2	203497786	A	C	0.317	-0.0169235	0.00172411	9.63e-23	FALSE	FALSE	GLGC in 2021 (PMID: 34887591)	96.3497
HDL-C	rs7586605	2	85561141	T	C	0.268	-0.0120117	0.00181958	4.07e-11	FALSE	FALSE	GLGC in 2021 (PMID: 34887591)	43.5779
HDL-C	rs76086106	5	39491186	G	A	0.0439	0.0308176	0.00405247	2.86e-14	FALSE	FALSE	GLGC in 2021 (PMID: 34887591)	57.8306
HDL-C	rs76166162	1	172380926	G	A	0.0613	-0.0203958	0.00333187	9.27e-10	FALSE	FALSE	GLGC in 2021 (PMID: 34887591)	37.4719
HDL-C	rs7622114	3	36960660	A	C	0.431	-0.0139707	0.00162695	8.92e-18	FALSE	FALSE	GLGC in 2021 (PMID: 34887591)	73.7374
HDL-C	rs76428106	13	28604007	T	C	0.0112	-0.0587119	0.00830415	1.55e-12	FALSE	FALSE	GLGC in 2021 (PMID: 34887591)	49.9876
HDL-C	rs7658703	4	83778839	T	C	0.198	-0.0119969	0.00199767	1.91e-09	FALSE	FALSE	GLGC in 2021 (PMID: 34887591)	36.0654
HDL-C	rs7686914	4	69537915	T	C	0.471	0.0115504	0.00183045	2.79e-10	FALSE	FALSE	GLGC in 2021 (PMID: 34887591)	39.8179
HDL-C	rs7732198	5	112379659	T	C	0.472	-0.0102583	0.00161419	2.08e-10	FALSE	FALSE	GLGC in 2021 (PMID: 34887591)	40.387
HDL-C	rs7732603	5	158614357	A	C	0.278	0.0117432	0.00178848	5.17e-11	FALSE	FALSE	GLGC in 2021 (PMID: 34887591)	43.1127
HDL-C	rs77391147	9	107527369	A	G	0.0154	-0.0492961	0.00680046	4.2e-13	FALSE	FALSE	GLGC in 2021 (PMID: 34887591)	52.5471
HDL-C	rs77437185	9	107594698	G	A	0.0387	0.0904249	0.00417329	4.15e-104	FALSE	FALSE	GLGC in 2021 (PMID: 34887591)	469.482
HDL-C	rs77617917	20	44563217	G	A	0.0761	-0.0544189	0.00300191	1.91e-73	FALSE	FALSE	GLGC in 2021 (PMID: 34887591)	328.628
HDL-C	rs77697917	17	41840849	C	T	0.0273	-0.190427	0.00505152	0	FALSE	FALSE	GLGC in 2021 (PMID: 34887591)	1421.06
HDL-C	rs78100619	16	56040124	A	C	0.0151	0.0645993	0.00680909	2.37e-21	FALSE	FALSE	GLGC in 2021 (PMID: 34887591)	90.0072
HDL-C	rs78377758	7	79775814	G	A	0.0861	0.0164919	0.00294077	2.05e-08	FALSE	FALSE	GLGC in 2021 (PMID: 34887591)	31.4499
HDL-C	rs7848507	9	128593132	T	G	0.365	0.0105324	0.00169899	5.67e-10	FALSE	FALSE	GLGC in 2021 (PMID: 34887591)	38.4302
HDL-C	rs7954144	12	110015893	G	A	0.47	-0.0284263	0.00160813	6.35e-70	FALSE	FALSE	GLGC in 2021 (PMID: 34887591)	312.463
HDL-C	rs79949326	7	6461310	C	T	0.249	0.029538	0.00186514	1.73e-56	FALSE	FALSE	GLGC in 2021 (PMID: 34887591)	250.807
HDL-C	rs800648	12	69966459	C	T	0.362	-0.0100335	0.00166842	1.81e-09	FALSE	FALSE	GLGC in 2021 (PMID: 34887591)	36.1655
HDL-C	rs80236739	15	58972699	A	G	0.0374	-0.0435833	0.00459002	2.2e-21	FALSE	FALSE	GLGC in 2021 (PMID: 34887591)	90.1594
HDL-C	rs8130925	21	43725765	G	T	0.496	0.00940643	0.00161719	6.01e-09	FALSE	FALSE	GLGC in 2021 (PMID: 34887591)	33.832
HDL-C	rs837500	12	125077567	T	C	0.369	-0.0253736	0.00175221	1.6e-47	FALSE	FALSE	GLGC in 2021 (PMID: 34887591)	209.697
HDL-C	rs838876	12	125259888	G	A	0.332	0.0392092	0.00175914	4.74e-110	FALSE	FALSE	GLGC in 2021 (PMID: 34887591)	496.793
HDL-C	rs854562	7	94947969	C	T	0.313	-0.010592	0.00173117	9.45e-10	FALSE	FALSE	GLGC in 2021 (PMID: 34887591)	37.4349
HDL-C	rs9293683	5	75700310	T	C	0.338	-0.0112247	0.00174215	1.17e-10	FALSE	FALSE	GLGC in 2021 (PMID: 34887591)	41.5125
HDL-C	rs930457	4	143785362	T	C	0.352	-0.0102649	0.00170584	1.77e-09	FALSE	FALSE	GLGC in 2021 (PMID: 34887591)	36.2104
HDL-C	rs9342045	6	86425148	T	C	0.451	-0.010882	0.00163811	3.07e-11	FALSE	FALSE	GLGC in 2021 (PMID: 34887591)	44.1297
HDL-C	rs9367175	6	43787755	G	A	0.306	0.0133501	0.00172614	1.04e-14	FALSE	FALSE	GLGC in 2021 (PMID: 34887591)	59.8159
HDL-C	rs9374588	6	116311701	G	A	0.326	0.0141433	0.00170613	1.14e-16	FALSE	FALSE	GLGC in 2021 (PMID: 34887591)	68.7191
HDL-C	rs9447497	6	76219717	T	C	0.364	0.00923715	0.00166153	2.71e-08	FALSE	FALSE	GLGC in 2021 (PMID: 34887591)	30.9072
HDL-C	rs9604045	13	113927208	G	T	0.234	0.0152702	0.00221365	5.27e-12	FALSE	FALSE	GLGC in 2021 (PMID: 34887591)	47.5852
HDL-C	rs9608668	22	28545329	T	C	0.26	-0.0104457	0.00191504	4.91e-08	FALSE	FALSE	GLGC in 2021 (PMID: 34887591)	29.7522
HDL-C	rs9608955	22	30900829	C	T	0.226	-0.0170853	0.00189843	2.26e-19	FALSE	FALSE	GLGC in 2021 (PMID: 34887591)	80.9946
HDL-C	rs9637619	4	105845011	G	A	0.163	-0.0121061	0.0021782	2.73e-08	FALSE	FALSE	GLGC in 2021 (PMID: 34887591)	30.8897
HDL-C	rs9867989	3	24291197	T	C	0.12	-0.0152574	0.00246032	5.6e-10	FALSE	FALSE	GLGC in 2021 (PMID: 34887591)	38.4572
HDL-C	rs9923623	16	11468267	C	T	0.335	0.0126205	0.00176572	8.84e-13	FALSE	FALSE	GLGC in 2021 (PMID: 34887591)	51.0869
HDL-C	rs9929577	16	56836108	T	C	0.404	0.0492806	0.0016271	1.68e-201	FALSE	FALSE	GLGC in 2021 (PMID: 34887591)	917.326
HDL-C	rs9972527	15	64127531	C	T	0.456	-0.00990971	0.00167205	3.09e-09	FALSE	FALSE	GLGC in 2021 (PMID: 34887591)	35.1256
HDL-C	rs9976784	21	46907479	G	A	0.202	-0.0182914	0.0019894	3.77e-20	FALSE	FALSE	GLGC in 2021 (PMID: 34887591)	84.5376
LDL-C	rs10184376	2	158442005	C	T	0.0737	-0.0271297	0.00310033	2.12e-18	FALSE	FALSE	GLGC in 2021 (PMID: 34887591)	76.5727
LDL-C	rs10184673	2	169827796	A	G	0.409	0.0195289	0.00168475	4.55e-31	FALSE	FALSE	GLGC in 2021 (PMID: 34887591)	134.365
LDL-C	rs10193634	2	64933985	A	C	0.391	-0.012354	0.00171688	6.22e-13	FALSE	FALSE	GLGC in 2021 (PMID: 34887591)	51.7768
LDL-C	rs10229853	7	155022821	A	G	0.0873	0.0176328	0.00298145	3.34e-09	FALSE	FALSE	GLGC in 2021 (PMID: 34887591)	34.9774
LDL-C	rs10263252	7	1049949	G	A	0.208	-0.0214609	0.00203385	4.98e-26	FALSE	FALSE	GLGC in 2021 (PMID: 34887591)	111.342
LDL-C	rs1031101	10	54533360	A	G	0.142	0.0130442	0.00232974	2.16e-08	FALSE	FALSE	GLGC in 2021 (PMID: 34887591)	31.3487
LDL-C	rs10462024	17	8051639	A	G	0.415	0.0104118	0.00173948	2.16e-09	FALSE	FALSE	GLGC in 2021 (PMID: 34887591)	35.8272
LDL-C	rs10814052	9	33853571	C	A	0.162	0.0121709	0.00223167	4.93e-08	FALSE	FALSE	GLGC in 2021 (PMID: 34887591)	29.743
LDL-C	rs10818580	9	124415022	G	A	0.263	0.011009	0.00189063	5.78e-09	FALSE	FALSE	GLGC in 2021 (PMID: 34887591)	33.9065
LDL-C	rs10903129	1	25768937	G	A	0.458	-0.0246873	0.00163621	1.94e-51	FALSE	FALSE	GLGC in 2021 (PMID: 34887591)	227.651
LDL-C	rs10910522	1	235011725	G	A	0.433	-0.0110832	0.00168345	4.59e-11	FALSE	FALSE	GLGC in 2021 (PMID: 34887591)	43.3441
LDL-C	rs10936349	3	100453859	C	T	0.341	0.0111891	0.00179982	5.07e-10	FALSE	FALSE	GLGC in 2021 (PMID: 34887591)	38.6485
LDL-C	rs11000443	10	74665640	C	A	0.0433	-0.0230389	0.00399798	8.28e-09	FALSE	FALSE	GLGC in 2021 (PMID: 34887591)	33.208
LDL-C	rs11057841	12	125316743	C	T	0.142	0.0205123	0.00237329	5.48e-18	FALSE	FALSE	GLGC in 2021 (PMID: 34887591)	74.7011
LDL-C	rs11075253	16	15148646	C	A	0.302	0.0105616	0.00181806	6.27e-09	FALSE	FALSE	GLGC in 2021 (PMID: 34887591)	33.7476
LDL-C	rs11105294	12	89858839	G	A	0.339	0.0123242	0.00175727	2.33e-12	FALSE	FALSE	GLGC in 2021 (PMID: 34887591)	49.1859
LDL-C	rs11159099	14	75235397	A	G	0.461	-0.00950962	0.00166729	1.17e-08	FALSE	FALSE	GLGC in 2021 (PMID: 34887591)	32.5315
LDL-C	rs111654618	19	45300824	G	A	0.00925	0.078842	0.00906807	3.48e-18	FALSE	FALSE	GLGC in 2021 (PMID: 34887591)	75.5937
LDL-C	rs11206517	1	55526428	T	G	0.0393	0.0811491	0.00429602	1.4e-79	FALSE	FALSE	GLGC in 2021 (PMID: 34887591)	356.808
LDL-C	rs1123571	1	2326009	G	A	0.473	-0.0111135	0.00169327	5.26e-11	FALSE	FALSE	GLGC in 2021 (PMID: 34887591)	43.0774
LDL-C	rs112575086	4	54429890	C	T	0.121	-0.0154593	0.00250629	6.91e-10	FALSE	FALSE	GLGC in 2021 (PMID: 34887591)	38.0467
LDL-C	rs113371168	6	11837368	G	A	0.0678	-0.018493	0.0032589	1.39e-08	FALSE	FALSE	GLGC in 2021 (PMID: 34887591)	32.2012
LDL-C	rs1135908	19	808742	G	T	0.15	0.0143848	0.00236595	1.2e-09	FALSE	FALSE	GLGC in 2021 (PMID: 34887591)	36.9655
LDL-C	rs1136348	1	16661427	C	T	0.154	-0.0133317	0.00234493	1.31e-08	FALSE	FALSE	GLGC in 2021 (PMID: 34887591)	32.323
LDL-C	rs115692156	2	21077208	A	G	0.0105	-0.0754246	0.0085091	7.72e-19	FALSE	FALSE	GLGC in 2021 (PMID: 34887591)	78.5704
LDL-C	rs11601507	11	5701074	C	A	0.07	0.0404129	0.00317615	4.36e-37	FALSE	FALSE	GLGC in 2021 (PMID: 34887591)	161.897
LDL-C	rs11620731	14	70817141	C	T	0.147	-0.0249009	0.00232814	1.07e-26	FALSE	FALSE	GLGC in 2021 (PMID: 34887591)	114.396
LDL-C	rs11621792	14	24871926	C	T	0.448	0.0207703	0.00168904	9.39e-35	FALSE	FALSE	GLGC in 2021 (PMID: 34887591)	151.219
LDL-C	rs11635502	15	63771730	G	A	0.306	0.0126574	0.00179194	1.62e-12	FALSE	FALSE	GLGC in 2021 (PMID: 34887591)	49.8933
LDL-C	rs11638576	15	75260387	G	A	0.396	0.0145632	0.00175695	1.14e-16	FALSE	FALSE	GLGC in 2021 (PMID: 34887591)	68.706
LDL-C	rs11650379	17	29460252	A	G	0.0128	-0.0474849	0.00769225	6.7e-10	FALSE	FALSE	GLGC in 2021 (PMID: 34887591)	38.107
LDL-C	rs11670740	19	11254632	A	G	0.239	-0.0219716	0.00195441	2.53e-29	FALSE	FALSE	GLGC in 2021 (PMID: 34887591)	126.384
LDL-C	rs11689467	2	20430750	C	T	0.205	0.0149186	0.00207495	6.49e-13	FALSE	FALSE	GLGC in 2021 (PMID: 34887591)	51.6941
LDL-C	rs1169288	12	121416650	A	C	0.326	0.0354218	0.00175362	9.94e-91	FALSE	FALSE	GLGC in 2021 (PMID: 34887591)	408.009
LDL-C	rs117264457	19	45404432	G	A	0.0196	-0.0492159	0.00633218	7.7e-15	FALSE	FALSE	GLGC in 2021 (PMID: 34887591)	60.4094
LDL-C	rs117590445	20	61321110	C	T	0.014	-0.043959	0.00763359	8.48e-09	FALSE	FALSE	GLGC in 2021 (PMID: 34887591)	33.1618
LDL-C	rs11761517	7	158532706	C	T	0.458	-0.0104122	0.00171188	1.18e-09	FALSE	FALSE	GLGC in 2021 (PMID: 34887591)	36.9946
LDL-C	rs1177809	3	12466490	A	G	0.344	-0.0235628	0.00173211	3.82e-42	FALSE	FALSE	GLGC in 2021 (PMID: 34887591)	185.056
LDL-C	rs11846704	14	35186694	C	T	0.267	-0.0123206	0.00184495	2.42e-11	FALSE	FALSE	GLGC in 2021 (PMID: 34887591)	44.5959
LDL-C	rs11846741	14	64238580	A	G	0.0742	0.0171114	0.00313544	4.83e-08	FALSE	FALSE	GLGC in 2021 (PMID: 34887591)	29.7834
LDL-C	rs11870935	17	45732605	A	G	0.491	0.0248758	0.00164627	1.38e-51	FALSE	FALSE	GLGC in 2021 (PMID: 34887591)	228.324
LDL-C	rs12016920	13	114639025	T	C	0.192	-0.0168089	0.00214556	4.72e-15	FALSE	FALSE	GLGC in 2021 (PMID: 34887591)	61.3758
LDL-C	rs12054451	3	122064369	T	G	0.26	0.0150594	0.00186614	7.04e-16	FALSE	FALSE	GLGC in 2021 (PMID: 34887591)	65.1219
LDL-C	rs12055389	6	161091952	C	T	0.0592	-0.0284206	0.00349987	4.64e-16	FALSE	FALSE	GLGC in 2021 (PMID: 34887591)	65.9421
LDL-C	rs12208357	6	160543148	C	T	0.0694	0.0593462	0.00316784	2.62e-78	FALSE	FALSE	GLGC in 2021 (PMID: 34887591)	350.961
LDL-C	rs12320328	12	25408464	A	G	0.0824	-0.0257293	0.0029879	7.23e-18	FALSE	FALSE	GLGC in 2021 (PMID: 34887591)	74.1522
LDL-C	rs12445804	16	11706100	G	A	0.077	0.0290581	0.00316767	4.59e-20	FALSE	FALSE	GLGC in 2021 (PMID: 34887591)	84.1501
LDL-C	rs12451056	17	76396188	C	T	0.143	-0.0203727	0.0023154	1.38e-18	FALSE	FALSE	GLGC in 2021 (PMID: 34887591)	77.4186
LDL-C	rs12533280	7	36171953	C	T	0.2	0.015997	0.00206326	8.96e-15	FALSE	FALSE	GLGC in 2021 (PMID: 34887591)	60.1131
LDL-C	rs12551960	9	19267440	C	T	0.0794	0.0333328	0.00314515	3.04e-26	FALSE	FALSE	GLGC in 2021 (PMID: 34887591)	112.321
LDL-C	rs12657266	5	156396003	T	C	0.365	-0.0325582	0.00169486	3.05e-82	FALSE	FALSE	GLGC in 2021 (PMID: 34887591)	369.023
LDL-C	rs12720796	2	21261998	A	C	0.0216	0.0745105	0.0058052	1.04e-37	FALSE	FALSE	GLGC in 2021 (PMID: 34887591)	164.741
LDL-C	rs13057311	22	50878196	G	A	0.267	-0.0121111	0.00190875	2.22e-10	FALSE	FALSE	GLGC in 2021 (PMID: 34887591)	40.2596
LDL-C	rs13161656	5	141916867	T	C	0.108	0.0224598	0.00265533	2.71e-17	FALSE	FALSE	GLGC in 2021 (PMID: 34887591)	71.5443
LDL-C	rs13189347	5	122828560	A	C	0.448	-0.016538	0.00165943	2.15e-23	FALSE	FALSE	GLGC in 2021 (PMID: 34887591)	99.3226
LDL-C	rs13357800	5	156422653	T	C	0.426	-0.00913704	0.00166485	4.06e-08	FALSE	FALSE	GLGC in 2021 (PMID: 34887591)	30.1204
LDL-C	rs13379043	14	74250126	T	C	0.268	-0.016173	0.00184719	2.03e-18	FALSE	FALSE	GLGC in 2021 (PMID: 34887591)	76.6581
LDL-C	rs141234987	5	74334974	A	G	0.0284	-0.028679	0.00520328	3.55e-08	FALSE	FALSE	GLGC in 2021 (PMID: 34887591)	30.379
LDL-C	rs146534110	6	160578069	G	T	0.0108	0.0745757	0.00815089	5.73e-20	FALSE	FALSE	GLGC in 2021 (PMID: 34887591)	83.7114
LDL-C	rs147654565	12	21029965	G	A	0.0323	-0.0283018	0.00466933	1.35e-09	FALSE	FALSE	GLGC in 2021 (PMID: 34887591)	36.7383
LDL-C	rs149233695	2	44839083	G	T	0.0244	-0.0439718	0.00604985	3.64e-13	FALSE	FALSE	GLGC in 2021 (PMID: 34887591)	52.8274
LDL-C	rs150474434	2	118845121	G	A	0.0919	-0.042255	0.00284724	7.99e-50	FALSE	FALSE	GLGC in 2021 (PMID: 34887591)	220.246
LDL-C	rs150688657	17	7505801	G	A	0.103	0.0211834	0.00274324	1.14e-14	FALSE	FALSE	GLGC in 2021 (PMID: 34887591)	59.6299
LDL-C	rs1556857	6	116325559	T	C	0.399	-0.0154386	0.00166483	1.8e-20	FALSE	FALSE	GLGC in 2021 (PMID: 34887591)	85.9956
LDL-C	rs1584688	3	160267858	T	C	0.449	0.0129744	0.0017073	2.98e-14	FALSE	FALSE	GLGC in 2021 (PMID: 34887591)	57.7504
LDL-C	rs16861497	3	186731327	G	T	0.395	-0.0098579	0.00167948	4.37e-09	FALSE	FALSE	GLGC in 2021 (PMID: 34887591)	34.4524
LDL-C	rs1689801	1	182165484	G	A	0.322	0.0147935	0.00174819	2.62e-17	FALSE	FALSE	GLGC in 2021 (PMID: 34887591)	71.6085
LDL-C	rs16967478	16	15864284	G	A	0.157	-0.0122303	0.0022397	4.74e-08	FALSE	FALSE	GLGC in 2021 (PMID: 34887591)	29.8191
LDL-C	rs16988435	21	33058571	C	T	0.0514	0.031968	0.00377587	2.53e-17	FALSE	FALSE	GLGC in 2021 (PMID: 34887591)	71.6798
LDL-C	rs17036094	1	109834940	A	C	0.0114	-0.12078	0.00759848	6.83e-57	FALSE	FALSE	GLGC in 2021 (PMID: 34887591)	252.66
LDL-C	rs17050272	2	121306440	G	A	0.426	-0.0199814	0.00172622	5.5e-31	FALSE	FALSE	GLGC in 2021 (PMID: 34887591)	133.986
LDL-C	rs17526980	8	28950309	C	T	0.0298	0.0295658	0.00473706	4.34e-10	FALSE	FALSE	GLGC in 2021 (PMID: 34887591)	38.9548
LDL-C	rs17532301	13	41609047	G	A	0.0679	-0.0181759	0.00327396	2.83e-08	FALSE	FALSE	GLGC in 2021 (PMID: 34887591)	30.8209
LDL-C	rs17586023	4	100272950	A	G	0.113	0.015989	0.00261841	1.02e-09	FALSE	FALSE	GLGC in 2021 (PMID: 34887591)	37.2878
LDL-C	rs17617028	4	106064683	G	A	0.223	0.0145829	0.00195446	8.56e-14	FALSE	FALSE	GLGC in 2021 (PMID: 34887591)	55.6717
LDL-C	rs17647249	17	65195226	C	T	0.499	0.0133764	0.00168619	2.14e-15	FALSE	FALSE	GLGC in 2021 (PMID: 34887591)	62.9311
LDL-C	rs17776811	14	90066451	C	A	0.403	0.0105738	0.00166984	2.42e-10	FALSE	FALSE	GLGC in 2021 (PMID: 34887591)	40.0971
LDL-C	rs1801689	17	64210580	A	C	0.0243	0.0945135	0.00516851	1.06e-74	FALSE	FALSE	GLGC in 2021 (PMID: 34887591)	334.393
LDL-C	rs1808664	19	10704498	A	G	0.393	0.0225674	0.00171503	1.52e-39	FALSE	FALSE	GLGC in 2021 (PMID: 34887591)	173.149
LDL-C	rs1870140	10	82246749	G	A	0.159	-0.0127029	0.00226784	2.13e-08	FALSE	FALSE	GLGC in 2021 (PMID: 34887591)	31.3748
LDL-C	rs189527671	2	202945407	G	A	0.0228	0.0389224	0.00650123	2.14e-09	FALSE	FALSE	GLGC in 2021 (PMID: 34887591)	35.8433
LDL-C	rs204473	19	45487519	G	A	0.0223	-0.0549147	0.00568546	4.51e-22	FALSE	FALSE	GLGC in 2021 (PMID: 34887591)	93.2923
LDL-C	rs2068888	10	94839642	G	A	0.452	-0.0153684	0.00164813	1.11e-20	FALSE	FALSE	GLGC in 2021 (PMID: 34887591)	86.951
LDL-C	rs207637	13	33085469	T	G	0.385	0.0106714	0.00169526	3.08e-10	FALSE	FALSE	GLGC in 2021 (PMID: 34887591)	39.6251
LDL-C	rs2085723	4	151206057	T	G	0.342	-0.0105437	0.00172512	9.85e-10	FALSE	FALSE	GLGC in 2021 (PMID: 34887591)	37.3549
LDL-C	rs2125345	17	73782191	T	C	0.291	-0.017998	0.0018019	1.71e-23	FALSE	FALSE	GLGC in 2021 (PMID: 34887591)	99.767
LDL-C	rs2247139	12	122380274	G	A	0.136	0.014154	0.00238946	3.15e-09	FALSE	FALSE	GLGC in 2021 (PMID: 34887591)	35.088
LDL-C	rs2288924	19	4498440	T	C	0.397	0.00992067	0.00176574	1.93e-08	FALSE	FALSE	GLGC in 2021 (PMID: 34887591)	31.5667
LDL-C	rs2295027	20	47582884	G	A	0.321	0.0119467	0.00181696	4.86e-11	FALSE	FALSE	GLGC in 2021 (PMID: 34887591)	43.232
LDL-C	rs2297400	9	107599481	T	C	0.125	0.0156217	0.00252459	6.1e-10	FALSE	FALSE	GLGC in 2021 (PMID: 34887591)	38.2891
LDL-C	rs2302434	7	75630183	C	T	0.177	0.0121599	0.00216649	1.99e-08	FALSE	FALSE	GLGC in 2021 (PMID: 34887591)	31.5026
LDL-C	rs2374569	2	43885057	C	T	0.375	-0.0108841	0.00169358	1.3e-10	FALSE	FALSE	GLGC in 2021 (PMID: 34887591)	41.3022
LDL-C	rs2465956	2	109065004	T	C	0.195	0.0193021	0.00208998	2.57e-20	FALSE	FALSE	GLGC in 2021 (PMID: 34887591)	85.2953
LDL-C	rs2469204	15	77256130	T	G	0.379	-0.00949999	0.00173384	4.27e-08	FALSE	FALSE	GLGC in 2021 (PMID: 34887591)	30.0212
LDL-C	rs2618566	20	17844684	T	G	0.339	0.0403986	0.00180626	8.46e-111	FALSE	FALSE	GLGC in 2021 (PMID: 34887591)	500.233
LDL-C	rs2665404	17	57875396	T	C	0.459	-0.01086	0.00166224	6.43e-11	FALSE	FALSE	GLGC in 2021 (PMID: 34887591)	42.6847
LDL-C	rs267733	1	150958836	A	G	0.153	-0.0193103	0.00225432	1.07e-17	FALSE	FALSE	GLGC in 2021 (PMID: 34887591)	73.3748
LDL-C	rs28375625	15	49742494	C	A	0.459	-0.00929419	0.00166407	2.33e-08	FALSE	FALSE	GLGC in 2021 (PMID: 34887591)	31.1946
LDL-C	rs28497720	4	100487370	C	T	0.25	-0.0181272	0.00188483	6.75e-22	FALSE	FALSE	GLGC in 2021 (PMID: 34887591)	92.4947
LDL-C	rs28615248	8	55451193	T	C	0.195	0.0245532	0.00207701	3.03e-32	FALSE	FALSE	GLGC in 2021 (PMID: 34887591)	139.746
LDL-C	rs28677840	19	44200667	C	A	0.0694	-0.0223291	0.00320174	3.08e-12	FALSE	FALSE	GLGC in 2021 (PMID: 34887591)	48.6374
LDL-C	rs28811342	17	18125845	T	C	0.2	0.0126134	0.00205471	8.32e-10	FALSE	FALSE	GLGC in 2021 (PMID: 34887591)	37.6845
LDL-C	rs3010277	5	72014400	A	G	0.21	-0.0173033	0.00200805	6.88e-18	FALSE	FALSE	GLGC in 2021 (PMID: 34887591)	74.2521
LDL-C	rs342467	4	88052219	C	T	0.401	-0.00963374	0.00167446	8.75e-09	FALSE	FALSE	GLGC in 2021 (PMID: 34887591)	33.1009
LDL-C	rs34503352	19	58651296	G	A	0.161	-0.0286724	0.00225316	4.27e-37	FALSE	FALSE	GLGC in 2021 (PMID: 34887591)	161.936
LDL-C	rs34707604	4	69491456	T	C	0.242	0.0300612	0.00232653	3.42e-38	FALSE	FALSE	GLGC in 2021 (PMID: 34887591)	166.953
LDL-C	rs34927723	7	21422925	C	T	0.157	-0.0135139	0.00228019	3.09e-09	FALSE	FALSE	GLGC in 2021 (PMID: 34887591)	35.1252
LDL-C	rs35313547	19	58352806	T	C	0.158	-0.0146065	0.00223071	5.83e-11	FALSE	FALSE	GLGC in 2021 (PMID: 34887591)	42.8752
LDL-C	rs360804	2	62939397	G	A	0.316	-0.0220517	0.00177875	2.7e-35	FALSE	FALSE	GLGC in 2021 (PMID: 34887591)	153.693
LDL-C	rs3732359	3	119536429	A	G	0.236	0.0139251	0.00192224	4.35e-13	FALSE	FALSE	GLGC in 2021 (PMID: 34887591)	52.4785
LDL-C	rs3738622	1	235110859	G	T	0.203	-0.0164304	0.00209008	3.81e-15	FALSE	FALSE	GLGC in 2021 (PMID: 34887591)	61.7974
LDL-C	rs3780181	9	2640759	A	G	0.0708	-0.0347918	0.00324511	8.09e-27	FALSE	FALSE	GLGC in 2021 (PMID: 34887591)	114.946
LDL-C	rs41289514	19	45359667	A	G	0.00967	0.215772	0.00855869	3.04e-140	FALSE	FALSE	GLGC in 2021 (PMID: 34887591)	635.588
LDL-C	rs414850	21	40543337	A	C	0.411	-0.0116462	0.00170253	7.89e-12	FALSE	FALSE	GLGC in 2021 (PMID: 34887591)	46.7928
LDL-C	rs4234798	4	7219933	G	T	0.393	-0.0099461	0.00167231	2.72e-09	FALSE	FALSE	GLGC in 2021 (PMID: 34887591)	35.373
LDL-C	rs4239702	20	44749251	C	T	0.282	-0.010985	0.00180945	1.27e-09	FALSE	FALSE	GLGC in 2021 (PMID: 34887591)	36.8559
LDL-C	rs438568	20	12958687	G	A	0.392	-0.0132502	0.00167775	2.84e-15	FALSE	FALSE	GLGC in 2021 (PMID: 34887591)	62.3721
LDL-C	rs4390169	1	155106054	G	A	0.487	0.0125567	0.00163311	1.48e-14	FALSE	FALSE	GLGC in 2021 (PMID: 34887591)	59.1181
LDL-C	rs440677	19	11285390	A	G	0.384	0.0214536	0.00173142	2.93e-35	FALSE	FALSE	GLGC in 2021 (PMID: 34887591)	153.531
LDL-C	rs4465	22	35708790	T	C	0.358	0.0144045	0.00172435	6.62e-17	FALSE	FALSE	GLGC in 2021 (PMID: 34887591)	69.7823
LDL-C	rs45505501	11	118405305	G	A	0.137	0.0184133	0.0024269	3.27e-14	FALSE	FALSE	GLGC in 2021 (PMID: 34887591)	57.5651
LDL-C	rs4751995	10	118397884	G	A	0.47	-0.0159387	0.00163776	2.2e-22	FALSE	FALSE	GLGC in 2021 (PMID: 34887591)	94.7121
LDL-C	rs4760388	12	92802078	C	T	0.478	-0.00997132	0.00164957	1.5e-09	FALSE	FALSE	GLGC in 2021 (PMID: 34887591)	36.5396
LDL-C	rs4939883	18	47167214	C	T	0.175	-0.01618	0.00214553	4.65e-14	FALSE	FALSE	GLGC in 2021 (PMID: 34887591)	56.8706
LDL-C	rs4946713	6	106374015	C	A	0.443	-0.0106838	0.00165329	1.03e-10	FALSE	FALSE	GLGC in 2021 (PMID: 34887591)	41.7593
LDL-C	rs531660643	19	45251806	G	T	0.0162	-0.412974	0.00734658	0	FALSE	FALSE	GLGC in 2021 (PMID: 34887591)	3159.91
LDL-C	rs551473284	13	111038325	C	T	0.367	-0.015159	0.00209628	4.78e-13	FALSE	FALSE	GLGC in 2021 (PMID: 34887591)	52.2929
LDL-C	rs55696093	7	21605973	A	G	0.206	0.0384037	0.00202693	4.7e-80	FALSE	FALSE	GLGC in 2021 (PMID: 34887591)	358.979
LDL-C	rs55714927	17	7080316	C	T	0.187	-0.0352417	0.00219692	6.56e-58	FALSE	FALSE	GLGC in 2021 (PMID: 34887591)	257.327
LDL-C	rs55921103	3	69810294	T	G	0.364	-0.0110923	0.00175084	2.37e-10	FALSE	FALSE	GLGC in 2021 (PMID: 34887591)	40.1375
LDL-C	rs56118251	3	171534525	A	G	0.155	0.0154151	0.00223279	5.06e-12	FALSE	FALSE	GLGC in 2021 (PMID: 34887591)	47.6647
LDL-C	rs56223611	7	87083157	C	A	0.142	-0.0144801	0.00234893	7.07e-10	FALSE	FALSE	GLGC in 2021 (PMID: 34887591)	38.0017
LDL-C	rs564449	7	100321138	G	T	0.114	0.0270834	0.00258442	1.07e-25	FALSE	FALSE	GLGC in 2021 (PMID: 34887591)	109.82
LDL-C	rs5746498	22	18435794	T	C	0.237	0.0139188	0.00202718	6.6e-12	FALSE	FALSE	GLGC in 2021 (PMID: 34887591)	47.1432
LDL-C	rs5752963	22	30203833	G	A	0.036	0.0289151	0.00431243	2.01e-11	FALSE	FALSE	GLGC in 2021 (PMID: 34887591)	44.9578
LDL-C	rs60417583	20	62890877	G	T	0.165	0.0146873	0.00237175	5.92e-10	FALSE	FALSE	GLGC in 2021 (PMID: 34887591)	38.3483
LDL-C	rs60847460	10	113983758	C	T	0.138	-0.0181483	0.00234927	1.12e-14	FALSE	FALSE	GLGC in 2021 (PMID: 34887591)	59.6769
LDL-C	rs6093446	20	39780932	G	A	0.269	0.0240166	0.00185641	2.78e-38	FALSE	FALSE	GLGC in 2021 (PMID: 34887591)	167.369
LDL-C	rs6107650	20	5526113	A	G	0.39	-0.0108402	0.00170277	1.94e-10	FALSE	FALSE	GLGC in 2021 (PMID: 34887591)	40.5287
LDL-C	rs61754230	12	72179446	C	T	0.0136	0.0420225	0.00727012	7.46e-09	FALSE	FALSE	GLGC in 2021 (PMID: 34887591)	33.4103
LDL-C	rs61882680	11	46370636	C	T	0.0295	-0.0293744	0.00492768	2.51e-09	FALSE	FALSE	GLGC in 2021 (PMID: 34887591)	35.5347
LDL-C	rs62075819	17	46982544	C	T	0.358	0.0101049	0.00175487	8.5e-09	FALSE	FALSE	GLGC in 2021 (PMID: 34887591)	33.1569
LDL-C	rs62119267	19	45134682	A	C	0.0198	-0.232667	0.00592446	0	FALSE	FALSE	GLGC in 2021 (PMID: 34887591)	1542.31
LDL-C	rs642803	11	65560620	C	T	0.452	0.0122573	0.00166167	1.63e-13	FALSE	FALSE	GLGC in 2021 (PMID: 34887591)	54.4127
LDL-C	rs6458949	6	53508265	G	T	0.259	0.0132399	0.00186619	1.3e-12	FALSE	FALSE	GLGC in 2021 (PMID: 34887591)	50.3336
LDL-C	rs6478851	9	131561110	G	A	0.234	-0.0149052	0.00193977	1.54e-14	FALSE	FALSE	GLGC in 2021 (PMID: 34887591)	59.0439
LDL-C	rs6682862	1	177938437	G	A	0.162	-0.0144936	0.00223146	8.3e-11	FALSE	FALSE	GLGC in 2021 (PMID: 34887591)	42.1866
LDL-C	rs6709904	2	44080324	A	G	0.109	-0.0447244	0.00260413	4.13e-66	FALSE	FALSE	GLGC in 2021 (PMID: 34887591)	294.96
LDL-C	rs67777803	17	27323322	G	T	0.168	-0.0146354	0.00221135	3.63e-11	FALSE	FALSE	GLGC in 2021 (PMID: 34887591)	43.802
LDL-C	rs67890964	16	83979317	T	C	0.385	-0.0188852	0.00176106	7.87e-27	FALSE	FALSE	GLGC in 2021 (PMID: 34887591)	114.999
LDL-C	rs6940814	6	42924932	G	A	0.416	0.0136555	0.00165691	1.7e-16	FALSE	FALSE	GLGC in 2021 (PMID: 34887591)	67.9231
LDL-C	rs6967728	7	97915637	G	A	0.182	-0.0160004	0.00219311	2.97e-13	FALSE	FALSE	GLGC in 2021 (PMID: 34887591)	53.2281
LDL-C	rs704	17	26694861	G	A	0.478	0.0203617	0.00163975	2.1e-35	FALSE	FALSE	GLGC in 2021 (PMID: 34887591)	154.196
LDL-C	rs7046887	9	78736048	C	T	0.464	0.013191	0.00164661	1.14e-15	FALSE	FALSE	GLGC in 2021 (PMID: 34887591)	64.1762
LDL-C	rs71311871	3	58420613	A	G	0.081	-0.0363035	0.00297194	2.57e-34	FALSE	FALSE	GLGC in 2021 (PMID: 34887591)	149.217
LDL-C	rs71536537	6	32523877	T	C	0.473	-0.0261349	0.00370979	1.86e-12	FALSE	FALSE	GLGC in 2021 (PMID: 34887591)	49.6299
LDL-C	rs7202323	16	72217113	T	G	0.227	-0.0208667	0.00196825	2.93e-26	FALSE	FALSE	GLGC in 2021 (PMID: 34887591)	112.395
LDL-C	rs72647039	4	74321365	C	T	0.0201	0.0365365	0.0060332	1.4e-09	FALSE	FALSE	GLGC in 2021 (PMID: 34887591)	36.674
LDL-C	rs72654437	19	45416099	G	A	0.0295	0.0662025	0.0053954	1.31e-34	FALSE	FALSE	GLGC in 2021 (PMID: 34887591)	150.557
LDL-C	rs72729610	4	154190965	A	G	0.167	-0.0127422	0.00219052	5.99e-09	FALSE	FALSE	GLGC in 2021 (PMID: 34887591)	33.8372
LDL-C	rs72902590	2	21289068	G	A	0.0372	-0.0916696	0.00428317	1.27e-101	FALSE	FALSE	GLGC in 2021 (PMID: 34887591)	458.058
LDL-C	rs7300593	12	53790450	T	C	0.172	0.0131397	0.0021672	1.34e-09	FALSE	FALSE	GLGC in 2021 (PMID: 34887591)	36.7598
LDL-C	rs73066228	19	59013196	A	G	0.164	0.0173295	0.00223648	9.29e-15	FALSE	FALSE	GLGC in 2021 (PMID: 34887591)	60.0402
LDL-C	rs7327867	13	32968591	A	G	0.474	0.0192627	0.00165184	2.01e-31	FALSE	FALSE	GLGC in 2021 (PMID: 34887591)	135.987
LDL-C	rs74907759	6	160857193	A	G	0.0093	-0.0591727	0.00911648	8.54e-11	FALSE	FALSE	GLGC in 2021 (PMID: 34887591)	42.1297
LDL-C	rs7515577	1	93009438	A	C	0.207	-0.0251741	0.0020404	5.67e-35	FALSE	FALSE	GLGC in 2021 (PMID: 34887591)	152.222
LDL-C	rs75393372	6	139187883	T	C	0.0776	0.0196906	0.00307061	1.43e-10	FALSE	FALSE	GLGC in 2021 (PMID: 34887591)	41.1215
LDL-C	rs756559	15	101907189	A	G	0.31	-0.0107809	0.00176191	9.42e-10	FALSE	FALSE	GLGC in 2021 (PMID: 34887591)	37.4406
LDL-C	rs75907879	1	16170903	C	T	0.121	0.0200726	0.0026267	2.14e-14	FALSE	FALSE	GLGC in 2021 (PMID: 34887591)	58.3964
LDL-C	rs76643124	9	136356448	G	A	0.0286	-0.029786	0.00496212	1.94e-09	FALSE	FALSE	GLGC in 2021 (PMID: 34887591)	36.0321
LDL-C	rs76738473	19	33870906	T	C	0.0279	-0.0269765	0.00491234	3.98e-08	FALSE	FALSE	GLGC in 2021 (PMID: 34887591)	30.1574
LDL-C	rs77370158	2	21023265	A	G	0.073	0.0338807	0.00327862	4.95e-25	FALSE	FALSE	GLGC in 2021 (PMID: 34887591)	106.788
LDL-C	rs7746081	6	16126934	G	A	0.33	-0.0310815	0.00173739	1.42e-71	FALSE	FALSE	GLGC in 2021 (PMID: 34887591)	320.044
LDL-C	rs77502095	12	133119022	G	A	0.141	0.0160538	0.0024867	1.08e-10	FALSE	FALSE	GLGC in 2021 (PMID: 34887591)	41.6782
LDL-C	rs7758845	6	135428537	A	C	0.279	-0.0246142	0.00181941	1.06e-41	FALSE	FALSE	GLGC in 2021 (PMID: 34887591)	183.025
LDL-C	rs77631946	11	63688374	C	A	0.0895	-0.0174779	0.00293504	2.6e-09	FALSE	FALSE	GLGC in 2021 (PMID: 34887591)	35.461
LDL-C	rs77704739	5	52080909	T	C	0.0361	-0.0488493	0.00440125	1.27e-28	FALSE	FALSE	GLGC in 2021 (PMID: 34887591)	123.187
LDL-C	rs77860716	11	95456770	A	G	0.0484	0.0225834	0.00405209	2.5e-08	FALSE	FALSE	GLGC in 2021 (PMID: 34887591)	31.0614
LDL-C	rs78531123	10	104082953	G	A	0.0576	0.0196715	0.00353052	2.52e-08	FALSE	FALSE	GLGC in 2021 (PMID: 34887591)	31.0454
LDL-C	rs7864568	9	78212428	G	A	0.321	-0.0155363	0.00186321	7.53e-17	FALSE	FALSE	GLGC in 2021 (PMID: 34887591)	69.5299
LDL-C	rs78946096	3	132188163	A	G	0.0471	-0.0412973	0.00387575	1.65e-26	FALSE	FALSE	GLGC in 2021 (PMID: 34887591)	113.536
LDL-C	rs793900	4	185253019	C	T	0.408	0.0107502	0.00166363	1.03e-10	FALSE	FALSE	GLGC in 2021 (PMID: 34887591)	41.7561
LDL-C	rs79391862	15	53739426	A	C	0.0231	-0.0646289	0.00603927	1e-26	FALSE	FALSE	GLGC in 2021 (PMID: 34887591)	114.521
LDL-C	rs79429216	19	45445517	G	A	0.00891	0.0869593	0.00914953	2.02e-21	FALSE	FALSE	GLGC in 2021 (PMID: 34887591)	90.3305
LDL-C	rs7955221	12	100850750	A	C	0.453	-0.011502	0.00169065	1.02e-11	FALSE	FALSE	GLGC in 2021 (PMID: 34887591)	46.2849
LDL-C	rs79598313	1	27284913	C	T	0.0237	0.0744943	0.00527652	2.94e-45	FALSE	FALSE	GLGC in 2021 (PMID: 34887591)	199.32
LDL-C	rs79778025	1	26449337	A	G	0.176	-0.0164675	0.00243427	1.33e-11	FALSE	FALSE	GLGC in 2021 (PMID: 34887591)	45.7634
LDL-C	rs80098465	1	56323794	G	A	0.0334	-0.042759	0.00463693	2.93e-20	FALSE	FALSE	GLGC in 2021 (PMID: 34887591)	85.0343
LDL-C	rs8041391	15	89102448	C	T	0.154	0.0147124	0.00237373	5.72e-10	FALSE	FALSE	GLGC in 2021 (PMID: 34887591)	38.4153
LDL-C	rs8681	1	45468606	G	A	0.255	-0.0126664	0.00189063	2.09e-11	FALSE	FALSE	GLGC in 2021 (PMID: 34887591)	44.8842
LDL-C	rs896311	7	25934357	A	G	0.303	-0.0182306	0.00180451	5.37e-24	FALSE	FALSE	GLGC in 2021 (PMID: 34887591)	102.067
LDL-C	rs900776	8	21918089	A	C	0.167	-0.019488	0.00223711	3.01e-18	FALSE	FALSE	GLGC in 2021 (PMID: 34887591)	75.8857
LDL-C	rs9410207	9	91404799	T	C	0.066	-0.0209895	0.00333889	3.25e-10	FALSE	FALSE	GLGC in 2021 (PMID: 34887591)	39.5185
LDL-C	rs9423289	10	124704695	T	C	0.423	-0.0219931	0.00166027	4.71e-40	FALSE	FALSE	GLGC in 2021 (PMID: 34887591)	175.475
LDL-C	rs9524538	13	95218192	G	A	0.235	0.0174327	0.00192552	1.38e-19	FALSE	FALSE	GLGC in 2021 (PMID: 34887591)	81.9659
LDL-C	rs9653945	3	142660706	G	A	0.344	-0.0113538	0.00171532	3.61e-11	FALSE	FALSE	GLGC in 2021 (PMID: 34887591)	43.8119
LDL-C	rs969075	20	17792323	C	T	0.334	-0.0152619	0.00177998	9.98e-18	FALSE	FALSE	GLGC in 2021 (PMID: 34887591)	73.5169
LDL-C	rs9795910	12	51795623	A	G	0.376	-0.0123083	0.0017379	1.42e-12	FALSE	FALSE	GLGC in 2021 (PMID: 34887591)	50.1587
LDL-C	rs9805560	13	50076079	A	G	0.465	0.0109092	0.0016504	3.84e-11	FALSE	FALSE	GLGC in 2021 (PMID: 34887591)	43.6925
LDL-C	rs9824581	3	125066925	A	G	0.267	-0.0110015	0.00184694	2.58e-09	FALSE	FALSE	GLGC in 2021 (PMID: 34887591)	35.4812
LDL-C	rs9909417	17	18679442	G	A	0.288	0.0103097	0.00183725	2.01e-08	FALSE	FALSE	GLGC in 2021 (PMID: 34887591)	31.4888
TG	rs10030238	4	141808805	A	G	0.406	-0.00943844	0.0016395	8.57e-09	FALSE	FALSE	GLGC in 2021 (PMID: 34887591)	33.1419
TG	rs10052346	5	78472599	G	T	0.393	-0.0100165	0.00168542	2.8e-09	FALSE	FALSE	GLGC in 2021 (PMID: 34887591)	35.3196
TG	rs10076475	5	156422231	A	G	0.426	-0.00971719	0.00163701	2.92e-09	FALSE	FALSE	GLGC in 2021 (PMID: 34887591)	35.2354
TG	rs10118003	9	96918293	T	C	0.443	-0.00977397	0.00162828	1.94e-09	FALSE	FALSE	GLGC in 2021 (PMID: 34887591)	36.0316
TG	rs1016565	9	1032567	G	A	0.312	0.0104981	0.00174807	1.91e-09	FALSE	FALSE	GLGC in 2021 (PMID: 34887591)	36.0665
TG	rs10215153	7	116399131	G	A	0.308	0.0120199	0.00175732	7.92e-12	FALSE	FALSE	GLGC in 2021 (PMID: 34887591)	46.7843
TG	rs1035691	11	10658735	G	A	0.359	-0.00992737	0.00170319	5.59e-09	FALSE	FALSE	GLGC in 2021 (PMID: 34887591)	33.9737
TG	rs1045279	3	141663683	T	C	0.155	-0.0129117	0.00225427	1.02e-08	FALSE	FALSE	GLGC in 2021 (PMID: 34887591)	32.8061
TG	rs1056610	22	39080078	T	C	0.315	0.0162386	0.00174197	1.14e-20	FALSE	FALSE	GLGC in 2021 (PMID: 34887591)	86.8992
TG	rs1061599	18	212756	A	C	0.272	-0.0111491	0.00180772	6.94e-10	FALSE	FALSE	GLGC in 2021 (PMID: 34887591)	38.038
TG	rs10750766	11	65473798	A	C	0.29	-0.017953	0.00178541	8.7e-24	FALSE	FALSE	GLGC in 2021 (PMID: 34887591)	101.111
TG	rs10763928	10	33632954	C	T	0.0889	0.0190674	0.00285184	2.29e-11	FALSE	FALSE	GLGC in 2021 (PMID: 34887591)	44.7026
TG	rs1077835	15	58723426	A	G	0.215	0.0415337	0.0019571	5.97e-100	FALSE	FALSE	GLGC in 2021 (PMID: 34887591)	450.376
TG	rs10784771	12	69621264	A	G	0.447	-0.00992532	0.00167328	3e-09	FALSE	FALSE	GLGC in 2021 (PMID: 34887591)	35.1845
TG	rs10791660	11	103871039	C	A	0.186	0.0118265	0.00212142	2.48e-08	FALSE	FALSE	GLGC in 2021 (PMID: 34887591)	31.0784
TG	rs10818471	9	123394045	G	A	0.298	-0.0118196	0.00177401	2.69e-11	FALSE	FALSE	GLGC in 2021 (PMID: 34887591)	44.3908
TG	rs10832027	11	13357183	A	G	0.327	-0.0171871	0.00170709	7.65e-24	FALSE	FALSE	GLGC in 2021 (PMID: 34887591)	101.366
TG	rs10849938	12	111800059	T	C	0.249	-0.0142038	0.00191071	1.06e-13	FALSE	FALSE	GLGC in 2021 (PMID: 34887591)	55.2611
TG	rs10944134	6	86426468	C	A	0.36	0.0128358	0.00189609	1.29e-11	FALSE	FALSE	GLGC in 2021 (PMID: 34887591)	45.8277
TG	rs10950655	7	17308367	C	T	0.486	-0.0109627	0.00161886	1.27e-11	FALSE	FALSE	GLGC in 2021 (PMID: 34887591)	45.8581
TG	rs10971957	9	34151463	T	C	0.404	0.0127429	0.00167157	2.47e-14	FALSE	FALSE	GLGC in 2021 (PMID: 34887591)	58.1149
TG	rs10985875	9	125813505	T	G	0.112	-0.0179293	0.00302479	3.08e-09	FALSE	FALSE	GLGC in 2021 (PMID: 34887591)	35.1347
TG	rs11009319	10	33537248	G	A	0.138	-0.0137948	0.00232402	2.93e-09	FALSE	FALSE	GLGC in 2021 (PMID: 34887591)	35.2331
TG	rs11046481	12	22747967	T	G	0.231	-0.0170781	0.00198668	8.23e-18	FALSE	FALSE	GLGC in 2021 (PMID: 34887591)	73.8964
TG	rs11113118	12	107199142	G	A	0.228	0.0169119	0.00191607	1.08e-18	FALSE	FALSE	GLGC in 2021 (PMID: 34887591)	77.9044
TG	rs11123823	2	100916315	A	G	0.462	-0.00894512	0.00161815	3.24e-08	FALSE	FALSE	GLGC in 2021 (PMID: 34887591)	30.5587
TG	rs111936426	9	107724707	G	A	0.085	0.0198092	0.00287846	5.91e-12	FALSE	FALSE	GLGC in 2021 (PMID: 34887591)	47.3602
TG	rs11206346	1	54883983	T	C	0.461	-0.0120618	0.00161624	8.47e-14	FALSE	FALSE	GLGC in 2021 (PMID: 34887591)	55.6945
TG	rs112201728	6	160551486	C	T	0.0684	0.0428348	0.00312635	9.98e-43	FALSE	FALSE	GLGC in 2021 (PMID: 34887591)	187.723
TG	rs11231711	11	63929215	G	A	0.0599	0.0408519	0.00338397	1.48e-33	FALSE	FALSE	GLGC in 2021 (PMID: 34887591)	145.738
TG	rs11240358	1	205070573	G	A	0.399	0.0135349	0.00165412	2.78e-16	FALSE	FALSE	GLGC in 2021 (PMID: 34887591)	66.9539
TG	rs11242227	5	134135076	A	G	0.112	0.0176259	0.00257603	7.79e-12	FALSE	FALSE	GLGC in 2021 (PMID: 34887591)	46.8167
TG	rs1126673	4	100045616	T	C	0.308	-0.0141862	0.00174527	4.35e-16	FALSE	FALSE	GLGC in 2021 (PMID: 34887591)	66.0704
TG	rs1133400	10	134459388	A	G	0.209	0.0144629	0.00200433	5.36e-13	FALSE	FALSE	GLGC in 2021 (PMID: 34887591)	52.0682
TG	rs113870241	20	30207379	C	T	0.0404	-0.0246975	0.00428735	8.38e-09	FALSE	FALSE	GLGC in 2021 (PMID: 34887591)	33.184
TG	rs114745683	1	226508335	G	A	0.0422	0.0258842	0.00401119	1.1e-10	FALSE	FALSE	GLGC in 2021 (PMID: 34887591)	41.6412
TG	rs116878033	17	42031770	C	T	0.0327	0.0331938	0.00464449	8.87e-13	FALSE	FALSE	GLGC in 2021 (PMID: 34887591)	51.0785
TG	rs116994374	9	117084672	G	A	0.0667	-0.0232374	0.00338278	6.45e-12	FALSE	FALSE	GLGC in 2021 (PMID: 34887591)	47.1876
TG	rs117280021	17	64294581	T	C	0.00782	-0.072337	0.00965803	6.9e-14	FALSE	FALSE	GLGC in 2021 (PMID: 34887591)	56.0975
TG	rs117315666	11	116937074	G	T	0.044	-0.0324886	0.00393476	1.5e-16	FALSE	FALSE	GLGC in 2021 (PMID: 34887591)	68.1751
TG	rs118010373	11	14757444	A	C	0.0297	-0.0316507	0.00514937	7.92e-10	FALSE	FALSE	GLGC in 2021 (PMID: 34887591)	37.7797
TG	rs118082755	19	18575529	C	T	0.107	-0.0180772	0.00270619	2.39e-11	FALSE	FALSE	GLGC in 2021 (PMID: 34887591)	44.6217
TG	rs11835323	12	20463433	C	T	0.469	0.0112752	0.00162142	3.55e-12	FALSE	FALSE	GLGC in 2021 (PMID: 34887591)	48.3568
TG	rs11997907	8	19992955	G	A	0.0994	0.0197055	0.00281102	2.38e-12	FALSE	FALSE	GLGC in 2021 (PMID: 34887591)	49.1413
TG	rs12023563	1	210436110	G	A	0.298	-0.0103076	0.00177845	6.8e-09	FALSE	FALSE	GLGC in 2021 (PMID: 34887591)	33.5917
TG	rs12069549	1	200036139	C	T	0.124	0.0138436	0.0024261	1.16e-08	FALSE	FALSE	GLGC in 2021 (PMID: 34887591)	32.5597
TG	rs12084478	1	16467391	T	C	0.392	-0.0118517	0.00169604	2.79e-12	FALSE	FALSE	GLGC in 2021 (PMID: 34887591)	48.8303
TG	rs12154436	7	150343784	G	A	0.194	0.0136397	0.00203725	2.15e-11	FALSE	FALSE	GLGC in 2021 (PMID: 34887591)	44.8251
TG	rs12254046	10	135435981	C	T	0.0267	0.0412957	0.00638944	1.03e-10	FALSE	FALSE	GLGC in 2021 (PMID: 34887591)	41.7719
TG	rs1229486	7	81559428	G	A	0.467	-0.0103228	0.00162151	1.94e-10	FALSE	FALSE	GLGC in 2021 (PMID: 34887591)	40.5281
TG	rs12478327	2	20374249	A	C	0.494	-0.0173373	0.00161427	6.6e-27	FALSE	FALSE	GLGC in 2021 (PMID: 34887591)	115.348
TG	rs12534129	7	117018135	T	C	0.399	0.0127483	0.00169358	5.17e-14	FALSE	FALSE	GLGC in 2021 (PMID: 34887591)	56.6622
TG	rs12545916	8	106415737	G	A	0.232	0.0120609	0.00191538	3.04e-10	FALSE	FALSE	GLGC in 2021 (PMID: 34887591)	39.6506
TG	rs12546096	8	126628841	A	G	0.249	0.0239031	0.00192109	1.54e-35	FALSE	FALSE	GLGC in 2021 (PMID: 34887591)	154.815
TG	rs12601778	17	80191348	C	T	0.43	0.0117497	0.00176057	2.49e-11	FALSE	FALSE	GLGC in 2021 (PMID: 34887591)	44.5397
TG	rs1260752	6	109160802	C	T	0.189	0.0133016	0.00211433	3.15e-10	FALSE	FALSE	GLGC in 2021 (PMID: 34887591)	39.5788
TG	rs12654983	5	131098220	G	A	0.0595	0.026836	0.00350749	1.99e-14	FALSE	FALSE	GLGC in 2021 (PMID: 34887591)	58.5386
TG	rs12750321	1	154251626	A	G	0.289	-0.0130589	0.00180377	4.49e-13	FALSE	FALSE	GLGC in 2021 (PMID: 34887591)	52.4144
TG	rs1275513	2	27370970	C	T	0.494	-0.012203	0.00161877	4.76e-14	FALSE	FALSE	GLGC in 2021 (PMID: 34887591)	56.8281
TG	rs12878001	14	64239629	T	G	0.162	0.02051	0.00219499	9.28e-21	FALSE	FALSE	GLGC in 2021 (PMID: 34887591)	87.3105
TG	rs12891399	14	104293533	T	C	0.339	0.0119262	0.00171393	3.44e-12	FALSE	FALSE	GLGC in 2021 (PMID: 34887591)	48.4192
TG	rs1292042	17	57934995	A	G	0.194	0.0180757	0.0020429	8.91e-19	FALSE	FALSE	GLGC in 2021 (PMID: 34887591)	78.2882
TG	rs12928099	16	15150505	C	A	0.297	-0.0258457	0.00177432	4.59e-48	FALSE	FALSE	GLGC in 2021 (PMID: 34887591)	212.184
TG	rs12952495	17	17687776	T	C	0.392	0.0147376	0.00168349	2.06e-18	FALSE	FALSE	GLGC in 2021 (PMID: 34887591)	76.6359
TG	rs13214458	6	140702211	G	T	0.253	-0.0115437	0.00186621	6.19e-10	FALSE	FALSE	GLGC in 2021 (PMID: 34887591)	38.2621
TG	rs1360485	13	31031884	T	C	0.307	-0.0102631	0.00177567	7.48e-09	FALSE	FALSE	GLGC in 2021 (PMID: 34887591)	33.4066
TG	rs139260949	17	63978436	T	C	0.0551	-0.0220022	0.003553	5.92e-10	FALSE	FALSE	GLGC in 2021 (PMID: 34887591)	38.3479
TG	rs143076454	16	921179	G	A	0.0163	0.0414574	0.00685904	1.5e-09	FALSE	FALSE	GLGC in 2021 (PMID: 34887591)	36.5323
TG	rs144468328	20	57780137	G	A	0.0143	-0.0419832	0.00714566	4.22e-09	FALSE	FALSE	GLGC in 2021 (PMID: 34887591)	34.5196
TG	rs145099458	7	73004315	C	T	0.0308	-0.139795	0.00544571	2.49e-145	FALSE	FALSE	GLGC in 2021 (PMID: 34887591)	658.983
TG	rs147525635	15	43468698	A	G	0.447	-0.0123715	0.00175129	1.62e-12	FALSE	FALSE	GLGC in 2021 (PMID: 34887591)	49.9032
TG	rs148566631	2	203447875	G	A	0.117	0.0170347	0.0025146	1.25e-11	FALSE	FALSE	GLGC in 2021 (PMID: 34887591)	45.8914
TG	rs1486000	8	82362153	A	G	0.161	-0.0142059	0.0022404	2.29e-10	FALSE	FALSE	GLGC in 2021 (PMID: 34887591)	40.2056
TG	rs148636348	11	396294	G	A	0.02	0.0323782	0.00586785	3.43e-08	FALSE	FALSE	GLGC in 2021 (PMID: 34887591)	30.4472
TG	rs148827772	4	110766064	A	G	0.0199	0.0409598	0.00646789	2.41e-10	FALSE	FALSE	GLGC in 2021 (PMID: 34887591)	40.1043
TG	rs1491508	2	43754992	C	T	0.195	0.0137137	0.00204287	1.91e-11	FALSE	FALSE	GLGC in 2021 (PMID: 34887591)	45.0638
TG	rs150670823	7	72066480	T	C	0.0178	-0.0450002	0.00690774	7.3e-11	FALSE	FALSE	GLGC in 2021 (PMID: 34887591)	42.4382
TG	rs151450	4	88016514	G	A	0.392	0.0274016	0.00165938	2.95e-61	FALSE	FALSE	GLGC in 2021 (PMID: 34887591)	272.684
TG	rs1567518	19	57480893	G	A	0.469	-0.00918935	0.00165754	2.96e-08	FALSE	FALSE	GLGC in 2021 (PMID: 34887591)	30.7356
TG	rs1571953	9	35121795	T	C	0.219	-0.0124171	0.00193745	1.46e-10	FALSE	FALSE	GLGC in 2021 (PMID: 34887591)	41.0752
TG	rs165316	1	91533297	A	G	0.201	-0.0145216	0.00200285	4.15e-13	FALSE	FALSE	GLGC in 2021 (PMID: 34887591)	52.5693
TG	rs16844848	2	161029592	A	G	0.195	0.0130386	0.00203261	1.41e-10	FALSE	FALSE	GLGC in 2021 (PMID: 34887591)	41.1485
TG	rs169080	19	4980864	C	T	0.362	0.0113133	0.00169708	2.62e-11	FALSE	FALSE	GLGC in 2021 (PMID: 34887591)	44.44
TG	rs16971107	17	76394042	A	G	0.385	0.0205268	0.00164443	9.29e-36	FALSE	FALSE	GLGC in 2021 (PMID: 34887591)	155.816
TG	rs17036126	3	12287863	C	T	0.126	0.0187934	0.00242227	8.59e-15	FALSE	FALSE	GLGC in 2021 (PMID: 34887591)	60.1957
TG	rs17052061	3	52346240	T	G	0.163	-0.0184282	0.00217698	2.56e-17	FALSE	FALSE	GLGC in 2021 (PMID: 34887591)	71.6567
TG	rs17184382	15	63792486	A	C	0.41	-0.0192406	0.00166818	8.9e-31	FALSE	FALSE	GLGC in 2021 (PMID: 34887591)	133.031
TG	rs174562	11	61585144	A	G	0.346	0.0533016	0.00168923	1.59e-218	FALSE	FALSE	GLGC in 2021 (PMID: 34887591)	995.641
TG	rs1759415	9	6674253	A	G	0.411	0.0102927	0.00162755	2.55e-10	FALSE	FALSE	GLGC in 2021 (PMID: 34887591)	39.9935
TG	rs17694094	19	33723705	G	T	0.471	0.00930969	0.00161937	8.98e-09	FALSE	FALSE	GLGC in 2021 (PMID: 34887591)	33.0505
TG	rs17779355	10	103928374	G	A	0.0579	-0.0272825	0.00341954	1.48e-15	FALSE	FALSE	GLGC in 2021 (PMID: 34887591)	63.6551
TG	rs186369086	11	116607955	C	A	0.00698	0.263578	0.0100506	1.37e-151	FALSE	FALSE	GLGC in 2021 (PMID: 34887591)	687.756
TG	rs187429064	19	19380513	A	G	0.0108	-0.154083	0.00843126	1.3e-74	FALSE	FALSE	GLGC in 2021 (PMID: 34887591)	333.983
TG	rs1997833	20	39690342	T	C	0.278	0.0172115	0.0018278	4.66e-21	FALSE	FALSE	GLGC in 2021 (PMID: 34887591)	88.6707
TG	rs2182784	13	51133421	C	A	0.213	0.0129995	0.00197988	5.18e-11	FALSE	FALSE	GLGC in 2021 (PMID: 34887591)	43.1098
TG	rs2237026	4	55539253	A	G	0.438	-0.00909208	0.00165806	4.17e-08	FALSE	FALSE	GLGC in 2021 (PMID: 34887591)	30.0695
TG	rs2237650	7	106694366	C	A	0.461	-0.0092158	0.00161771	1.22e-08	FALSE	FALSE	GLGC in 2021 (PMID: 34887591)	32.4537
TG	rs2255400	10	113936244	C	A	0.287	-0.0187597	0.0017654	2.25e-26	FALSE	FALSE	GLGC in 2021 (PMID: 34887591)	112.919
TG	rs2269869	19	19109545	A	G	0.243	0.0164669	0.00195198	3.28e-17	FALSE	FALSE	GLGC in 2021 (PMID: 34887591)	71.1661
TG	rs2276808	3	36986992	T	C	0.455	0.0108513	0.0016379	3.47e-11	FALSE	FALSE	GLGC in 2021 (PMID: 34887591)	43.8923
TG	rs2298058	13	95248566	C	T	0.321	0.0191	0.0017398	4.86e-28	FALSE	FALSE	GLGC in 2021 (PMID: 34887591)	120.522
TG	rs2439649	9	111875463	A	G	0.465	0.00902635	0.00164064	3.76e-08	FALSE	FALSE	GLGC in 2021 (PMID: 34887591)	30.269
TG	rs245479	5	57606869	G	A	0.182	0.0149327	0.00211792	1.78e-12	FALSE	FALSE	GLGC in 2021 (PMID: 34887591)	49.7116
TG	rs262695	1	2144788	A	G	0.312	0.0123194	0.0018461	2.5e-11	FALSE	FALSE	GLGC in 2021 (PMID: 34887591)	44.5316
TG	rs2691583	7	17831806	T	C	0.5	-0.0133315	0.00162908	2.76e-16	FALSE	FALSE	GLGC in 2021 (PMID: 34887591)	66.9689
TG	rs275179	15	39447529	A	G	0.161	-0.0158968	0.00221789	7.64e-13	FALSE	FALSE	GLGC in 2021 (PMID: 34887591)	51.3735
TG	rs2808407	9	126295298	G	T	0.282	0.0115282	0.00180448	1.67e-10	FALSE	FALSE	GLGC in 2021 (PMID: 34887591)	40.8149
TG	rs28399635	19	45323243	A	G	0.188	-0.0312893	0.00214312	2.81e-48	FALSE	FALSE	GLGC in 2021 (PMID: 34887591)	213.157
TG	rs2857640	22	30056945	G	A	0.459	0.00996349	0.00161816	7.4e-10	FALSE	FALSE	GLGC in 2021 (PMID: 34887591)	37.9123
TG	rs28659908	19	35693120	T	C	0.4	-0.00964681	0.0017096	1.67e-08	FALSE	FALSE	GLGC in 2021 (PMID: 34887591)	31.8404
TG	rs28819812	4	157652753	C	A	0.327	-0.0155235	0.00172454	2.23e-19	FALSE	FALSE	GLGC in 2021 (PMID: 34887591)	81.0276
TG	rs2908298	7	44192552	G	A	0.156	0.0296658	0.0022157	7.02e-41	FALSE	FALSE	GLGC in 2021 (PMID: 34887591)	179.263
TG	rs2963431	5	157970432	C	T	0.231	0.0182091	0.00191531	1.96e-21	FALSE	FALSE	GLGC in 2021 (PMID: 34887591)	90.3855
TG	rs3110452	17	28647752	G	A	0.386	-0.010807	0.00168521	1.43e-10	FALSE	FALSE	GLGC in 2021 (PMID: 34887591)	41.1247
TG	rs3120159	1	26238289	G	A	0.406	-0.0101763	0.00168107	1.42e-09	FALSE	FALSE	GLGC in 2021 (PMID: 34887591)	36.6444
TG	rs34035326	10	120476990	A	G	0.33	0.0108185	0.0017408	5.14e-10	FALSE	FALSE	GLGC in 2021 (PMID: 34887591)	38.6221
TG	rs34139543	16	72158477	C	T	0.102	0.0219881	0.00264919	1.04e-16	FALSE	FALSE	GLGC in 2021 (PMID: 34887591)	68.8889
TG	rs34144542	11	116774447	A	G	0.0685	-0.0438612	0.00328564	1.19e-40	FALSE	FALSE	GLGC in 2021 (PMID: 34887591)	178.205
TG	rs34457392	10	63956395	A	G	0.101	-0.0166441	0.00266765	4.4e-10	FALSE	FALSE	GLGC in 2021 (PMID: 34887591)	38.9281
TG	rs35045014	6	107432157	C	A	0.468	0.0139801	0.00170913	2.85e-16	FALSE	FALSE	GLGC in 2021 (PMID: 34887591)	66.9068
TG	rs35144691	9	92126375	G	A	0.258	0.0120537	0.00186246	9.68e-11	FALSE	FALSE	GLGC in 2021 (PMID: 34887591)	41.8858
TG	rs35246381	8	18272535	T	C	0.222	0.0342721	0.00192026	3.02e-71	FALSE	FALSE	GLGC in 2021 (PMID: 34887591)	318.538
TG	rs35603048	15	40391965	C	T	0.236	0.0110668	0.00202001	4.29e-08	FALSE	FALSE	GLGC in 2021 (PMID: 34887591)	30.0149
TG	rs36184164	6	43781092	T	G	0.109	0.0175914	0.00265615	3.52e-11	FALSE	FALSE	GLGC in 2021 (PMID: 34887591)	43.8627
TG	rs3744811	18	13649542	C	T	0.225	-0.0123574	0.00200155	6.66e-10	FALSE	FALSE	GLGC in 2021 (PMID: 34887591)	38.1172
TG	rs3758199	9	139097645	C	T	0.5	-0.0098242	0.00167838	4.82e-09	FALSE	FALSE	GLGC in 2021 (PMID: 34887591)	34.2621
TG	rs3764261	16	56993324	C	A	0.32	-0.0335708	0.00171984	7.46e-85	FALSE	FALSE	GLGC in 2021 (PMID: 34887591)	381.02
TG	rs3806577	2	206546150	T	C	0.461	-0.00945443	0.00165006	1.01e-08	FALSE	FALSE	GLGC in 2021 (PMID: 34887591)	32.83
TG	rs3825669	14	89804276	G	A	0.196	0.0122574	0.00204285	1.97e-09	FALSE	FALSE	GLGC in 2021 (PMID: 34887591)	36.0018
TG	rs3974807	11	49161967	C	T	0.184	0.0150904	0.00216101	2.89e-12	FALSE	FALSE	GLGC in 2021 (PMID: 34887591)	48.7627
TG	rs4083825	19	54772618	A	C	0.162	-0.013336	0.0022535	3.26e-09	FALSE	FALSE	GLGC in 2021 (PMID: 34887591)	35.0216
TG	rs41272086	6	161008646	G	A	0.0994	0.0374821	0.00269551	5.88e-44	FALSE	FALSE	GLGC in 2021 (PMID: 34887591)	193.36
TG	rs42124	7	72832340	G	A	0.023	0.0728433	0.00556481	3.76e-39	FALSE	FALSE	GLGC in 2021 (PMID: 34887591)	171.348
TG	rs4253766	22	46623905	C	T	0.105	0.0230497	0.00262034	1.41e-18	FALSE	FALSE	GLGC in 2021 (PMID: 34887591)	77.3776
TG	rs4352308	22	29131788	T	C	0.289	-0.0121994	0.00179574	1.09e-11	FALSE	FALSE	GLGC in 2021 (PMID: 34887591)	46.1519
TG	rs4425336	4	89753225	A	G	0.223	-0.0119184	0.00192461	5.92e-10	FALSE	FALSE	GLGC in 2021 (PMID: 34887591)	38.3487
TG	rs4683710	3	142661841	A	G	0.304	-0.0127968	0.00174373	2.16e-13	FALSE	FALSE	GLGC in 2021 (PMID: 34887591)	53.8573
TG	rs4768657	12	46086071	C	T	0.457	0.0130106	0.00162305	1.09e-15	FALSE	FALSE	GLGC in 2021 (PMID: 34887591)	64.2585
TG	rs4770433	13	23903791	A	G	0.448	-0.011456	0.00160554	9.66e-13	FALSE	FALSE	GLGC in 2021 (PMID: 34887591)	50.9124
TG	rs4804414	19	7223785	C	T	0.426	0.0215045	0.00162476	5.47e-40	FALSE	FALSE	GLGC in 2021 (PMID: 34887591)	175.178
TG	rs4822458	22	24265659	T	C	0.454	0.0117979	0.00165263	9.41e-13	FALSE	FALSE	GLGC in 2021 (PMID: 34887591)	50.9634
TG	rs4846913	1	230294715	A	C	0.402	0.042216	0.00163474	4.73e-147	FALSE	FALSE	GLGC in 2021 (PMID: 34887591)	666.894
TG	rs4894128	2	180707310	T	C	0.305	-0.0107787	0.00174406	6.4e-10	FALSE	FALSE	GLGC in 2021 (PMID: 34887591)	38.1953
TG	rs4916253	1	172361032	T	G	0.428	0.0129474	0.00163471	2.37e-15	FALSE	FALSE	GLGC in 2021 (PMID: 34887591)	62.7312
TG	rs4938277	11	116397532	C	T	0.279	0.0152067	0.0018439	1.62e-16	FALSE	FALSE	GLGC in 2021 (PMID: 34887591)	68.0135
TG	rs5011434	7	12268717	C	T	0.408	0.010214	0.00163214	3.9e-10	FALSE	FALSE	GLGC in 2021 (PMID: 34887591)	39.1631
TG	rs547866	1	93725053	C	T	0.375	-0.010728	0.00169447	2.43e-10	FALSE	FALSE	GLGC in 2021 (PMID: 34887591)	40.0839
TG	rs55875049	10	114012078	A	G	0.185	0.0164059	0.00205946	1.64e-15	FALSE	FALSE	GLGC in 2021 (PMID: 34887591)	63.459
TG	rs56184290	3	129328539	A	G	0.0996	-0.0153174	0.0026985	1.38e-08	FALSE	FALSE	GLGC in 2021 (PMID: 34887591)	32.22
TG	rs57314858	2	208031471	C	T	0.4	0.00928256	0.00166237	2.35e-08	FALSE	FALSE	GLGC in 2021 (PMID: 34887591)	31.1803
TG	rs5750142	22	36036213	G	A	0.497	0.00930859	0.00162927	1.11e-08	FALSE	FALSE	GLGC in 2021 (PMID: 34887591)	32.6424
TG	rs60120444	3	170747667	G	A	0.0971	0.0221532	0.00272054	3.86e-16	FALSE	FALSE	GLGC in 2021 (PMID: 34887591)	66.3075
TG	rs6029178	20	39178557	G	A	0.368	-0.0130696	0.00166262	3.82e-15	FALSE	FALSE	GLGC in 2021 (PMID: 34887591)	61.7929
TG	rs603104	15	40757035	C	A	0.448	0.0098455	0.00164711	2.27e-09	FALSE	FALSE	GLGC in 2021 (PMID: 34887591)	35.7298
TG	rs6066138	20	45594711	G	A	0.269	-0.0168868	0.00181154	1.14e-20	FALSE	FALSE	GLGC in 2021 (PMID: 34887591)	86.8958
TG	rs6070138	20	56118558	A	C	0.409	-0.0147991	0.00166529	6.29e-19	FALSE	FALSE	GLGC in 2021 (PMID: 34887591)	78.9752
TG	rs6073958	20	44551855	T	C	0.204	0.04525	0.00199675	1.07e-113	FALSE	FALSE	GLGC in 2021 (PMID: 34887591)	513.558
TG	rs62017272	14	40014604	T	C	0.199	0.0111262	0.00202699	4.04e-08	FALSE	FALSE	GLGC in 2021 (PMID: 34887591)	30.1294
TG	rs62246310	3	9497884	C	T	0.0989	0.0185333	0.00293844	2.84e-10	FALSE	FALSE	GLGC in 2021 (PMID: 34887591)	39.7806
TG	rs62252236	3	69893064	A	G	0.425	0.00935833	0.00165843	1.67e-08	FALSE	FALSE	GLGC in 2021 (PMID: 34887591)	31.8422
TG	rs625476	9	13705973	T	C	0.318	0.0120192	0.00172468	3.19e-12	FALSE	FALSE	GLGC in 2021 (PMID: 34887591)	48.5662
TG	rs6425364	1	171617708	G	T	0.3	0.00991523	0.00176266	1.85e-08	FALSE	FALSE	GLGC in 2021 (PMID: 34887591)	31.6423
TG	rs6595187	5	118723609	A	G	0.283	-0.0186839	0.00179343	2.05e-25	FALSE	FALSE	GLGC in 2021 (PMID: 34887591)	108.534
TG	rs672457	6	139836562	A	G	0.422	0.0270684	0.00162393	2.22e-62	FALSE	FALSE	GLGC in 2021 (PMID: 34887591)	277.837
TG	rs680379	20	12969400	G	A	0.392	0.0089433	0.001639	4.85e-08	FALSE	FALSE	GLGC in 2021 (PMID: 34887591)	29.774
TG	rs6882076	5	156390297	C	T	0.365	-0.0354407	0.00166636	2.23e-100	FALSE	FALSE	GLGC in 2021 (PMID: 34887591)	452.342
TG	rs6924805	6	18747705	T	G	0.406	0.0103895	0.00164907	2.97e-10	FALSE	FALSE	GLGC in 2021 (PMID: 34887591)	39.6927
TG	rs6925800	6	161498311	C	T	0.045	-0.026683	0.00401103	2.88e-11	FALSE	FALSE	GLGC in 2021 (PMID: 34887591)	44.2545
TG	rs6972751	7	149180500	C	T	0.304	0.010321	0.00182471	1.55e-08	FALSE	FALSE	GLGC in 2021 (PMID: 34887591)	31.9931
TG	rs6995541	8	10671260	A	G	0.285	0.0242178	0.00180569	5.15e-41	FALSE	FALSE	GLGC in 2021 (PMID: 34887591)	179.88
TG	rs7068223	10	63681422	C	T	0.475	0.00930544	0.0016643	2.26e-08	FALSE	FALSE	GLGC in 2021 (PMID: 34887591)	31.2616
TG	rs7159513	14	29856951	G	A	0.172	0.0124435	0.00222738	2.32e-08	FALSE	FALSE	GLGC in 2021 (PMID: 34887591)	31.2102
TG	rs7200532	16	80756615	T	C	0.363	0.00963727	0.00170081	1.46e-08	FALSE	FALSE	GLGC in 2021 (PMID: 34887591)	32.1068
TG	rs7251733	19	56099951	G	A	0.156	0.0197748	0.00222639	6.57e-19	FALSE	FALSE	GLGC in 2021 (PMID: 34887591)	78.89
TG	rs72649040	7	73028240	G	A	0.0177	-0.044306	0.00619129	8.3e-13	FALSE	FALSE	GLGC in 2021 (PMID: 34887591)	51.2109
TG	rs72679249	4	111122162	A	G	0.316	0.0129965	0.00179976	5.15e-13	FALSE	FALSE	GLGC in 2021 (PMID: 34887591)	52.1463
TG	rs72683923	14	50735947	T	C	0.0157	-0.0422811	0.00675317	3.83e-10	FALSE	FALSE	GLGC in 2021 (PMID: 34887591)	39.1992
TG	rs727428	17	7537792	C	T	0.438	0.0146388	0.00167152	1.99e-18	FALSE	FALSE	GLGC in 2021 (PMID: 34887591)	76.6987
TG	rs72812817	5	173356748	A	G	0.316	0.0106305	0.00172424	7.03e-10	FALSE	FALSE	GLGC in 2021 (PMID: 34887591)	38.0112
TG	rs72815843	10	61462114	G	A	0.198	-0.0130705	0.00203798	1.42e-10	FALSE	FALSE	GLGC in 2021 (PMID: 34887591)	41.1324
TG	rs72885907	11	30185850	G	A	0.367	-0.010648	0.00169007	2.97e-10	FALSE	FALSE	GLGC in 2021 (PMID: 34887591)	39.6942
TG	rs72946301	2	111861838	G	A	0.1	-0.0193085	0.00272163	1.3e-12	FALSE	FALSE	GLGC in 2021 (PMID: 34887591)	50.3314
TG	rs72969958	4	155364666	G	T	0.00872	0.0554153	0.00928686	2.42e-09	FALSE	FALSE	GLGC in 2021 (PMID: 34887591)	35.6059
TG	rs7312441	12	56941146	C	A	0.346	-0.0106782	0.00174277	8.95e-10	FALSE	FALSE	GLGC in 2021 (PMID: 34887591)	37.5419
TG	rs73729220	6	32342119	A	G	0.0149	0.0408152	0.00681044	2.06e-09	FALSE	FALSE	GLGC in 2021 (PMID: 34887591)	35.9165
TG	rs745578	8	72466324	G	A	0.245	0.0163983	0.0018868	3.59e-18	FALSE	FALSE	GLGC in 2021 (PMID: 34887591)	75.5346
TG	rs74676173	1	149904474	A	C	0.0729	-0.0268889	0.00309506	3.7e-18	FALSE	FALSE	GLGC in 2021 (PMID: 34887591)	75.4758
TG	rs74714416	15	57491156	C	T	0.0404	0.0285337	0.00425906	2.09e-11	FALSE	FALSE	GLGC in 2021 (PMID: 34887591)	44.8837
TG	rs7485656	12	125315647	A	G	0.146	0.0193749	0.00229264	2.89e-17	FALSE	FALSE	GLGC in 2021 (PMID: 34887591)	71.4179
TG	rs75679663	17	4667972	C	A	0.00907	-0.0973837	0.00850386	2.31e-30	FALSE	FALSE	GLGC in 2021 (PMID: 34887591)	131.142
TG	rs7578604	2	121308660	G	T	0.245	0.0157927	0.00188529	5.44e-17	FALSE	FALSE	GLGC in 2021 (PMID: 34887591)	70.1708
TG	rs7662031	4	77205338	C	T	0.202	-0.0110808	0.0020042	3.22e-08	FALSE	FALSE	GLGC in 2021 (PMID: 34887591)	30.5675
TG	rs7696969	4	143326714	G	T	0.362	0.0135886	0.0016813	6.36e-16	FALSE	FALSE	GLGC in 2021 (PMID: 34887591)	65.3219
TG	rs77692382	1	40406715	C	T	0.243	0.0134694	0.00188615	9.25e-13	FALSE	FALSE	GLGC in 2021 (PMID: 34887591)	50.9969
TG	rs7786102	7	25965759	A	G	0.286	0.0211758	0.00179615	4.42e-32	FALSE	FALSE	GLGC in 2021 (PMID: 34887591)	138.993
TG	rs7826246	8	126409614	A	G	0.0871	0.0245714	0.00329941	9.53e-14	FALSE	FALSE	GLGC in 2021 (PMID: 34887591)	55.4609
TG	rs78444298	1	184672098	G	A	0.0157	-0.0529357	0.00665277	1.76e-15	FALSE	FALSE	GLGC in 2021 (PMID: 34887591)	63.3129
TG	rs78908794	11	116638854	T	C	0.0195	0.0559375	0.00573649	1.82e-22	FALSE	FALSE	GLGC in 2021 (PMID: 34887591)	95.0854
TG	rs7898735	10	74712546	T	C	0.0848	0.025315	0.002921	4.45e-18	FALSE	FALSE	GLGC in 2021 (PMID: 34887591)	75.1091
TG	rs79287178	3	172294500	G	A	0.0285	0.0589021	0.00499355	4.11e-32	FALSE	FALSE	GLGC in 2021 (PMID: 34887591)	139.137
TG	rs79395356	12	57738600	T	G	0.25	-0.0246984	0.0019101	3.03e-38	FALSE	FALSE	GLGC in 2021 (PMID: 34887591)	167.196
TG	rs79639690	2	227605895	T	C	0.0463	0.024247	0.0039009	5.11e-10	FALSE	FALSE	GLGC in 2021 (PMID: 34887591)	38.6355
TG	rs79760705	5	53298716	G	T	0.108	0.0259065	0.00257994	1e-23	FALSE	FALSE	GLGC in 2021 (PMID: 34887591)	100.832
TG	rs8029570	15	101905966	T	G	0.322	0.0124013	0.00172834	7.22e-13	FALSE	FALSE	GLGC in 2021 (PMID: 34887591)	51.4844
TG	rs8054124	16	86434553	T	C	0.231	0.0123646	0.00191987	1.19e-10	FALSE	FALSE	GLGC in 2021 (PMID: 34887591)	41.4779
TG	rs841229	16	4731155	A	G	0.468	0.00976082	0.00165947	4.06e-09	FALSE	FALSE	GLGC in 2021 (PMID: 34887591)	34.5966
TG	rs901746	11	47260319	A	G	0.313	-0.0234862	0.00176453	2.02e-40	FALSE	FALSE	GLGC in 2021 (PMID: 34887591)	177.161
TG	rs9431827	1	230440257	T	C	0.33	0.0104456	0.00175095	2.44e-09	FALSE	FALSE	GLGC in 2021 (PMID: 34887591)	35.5893
TG	rs960230	21	42622479	G	A	0.212	-0.0132493	0.00198888	2.71e-11	FALSE	FALSE	GLGC in 2021 (PMID: 34887591)	44.3781
TG	rs9604570	13	114631940	A	G	0.178	-0.0220953	0.00215283	1.03e-24	FALSE	FALSE	GLGC in 2021 (PMID: 34887591)	105.337
TG	rs9657371	8	4782658	C	A	0.375	-0.0102811	0.00165908	5.76e-10	FALSE	FALSE	GLGC in 2021 (PMID: 34887591)	38.4012
TG	rs9817452	3	156795414	G	T	0.382	-0.0193132	0.00168499	2.05e-30	FALSE	FALSE	GLGC in 2021 (PMID: 34887591)	131.375
TG	rs9828193	3	66841702	A	G	0.179	0.0152529	0.00213372	8.77e-13	FALSE	FALSE	GLGC in 2021 (PMID: 34887591)	51.1011
TG	rs9912287	17	1630992	G	A	0.218	0.0145823	0.00198385	1.97e-13	FALSE	FALSE	GLGC in 2021 (PMID: 34887591)	54.0299
TG	rs9924509	16	67573296	T	C	0.0901	-0.0173677	0.00281355	6.71e-10	FALSE	FALSE	GLGC in 2021 (PMID: 34887591)	38.1044
TC	rs10035977	5	13989505	T	A	0.284	-0.0107117	0.00176983	1.43e-09	TRUE	FALSE	GLGC in 2021 (PMID: 34887591)	36.6314
TC	rs1014283	7	87076587	C	A	0.185	-0.0136162	0.00202337	1.7e-11	FALSE	FALSE	GLGC in 2021 (PMID: 34887591)	45.2857
TC	rs10171847	2	101631888	C	G	0.358	-0.0117675	0.00161707	3.41e-13	TRUE	FALSE	GLGC in 2021 (PMID: 34887591)	52.9555
TC	rs10184673	2	169827796	A	G	0.408	0.0224059	0.0016071	3.53e-44	FALSE	FALSE	GLGC in 2021 (PMID: 34887591)	194.374
TC	rs10187402	2	135771974	C	G	0.249	0.0225053	0.00206516	1.18e-27	TRUE	FALSE	GLGC in 2021 (PMID: 34887591)	118.758
TC	rs10263252	7	1049949	G	A	0.208	-0.0222164	0.00194326	2.88e-30	FALSE	FALSE	GLGC in 2021 (PMID: 34887591)	130.703
TC	rs10411056	19	10436903	A	C	0.0786	-0.0179627	0.00294159	1.02e-09	FALSE	FALSE	GLGC in 2021 (PMID: 34887591)	37.2888
TC	rs10423733	19	11185919	T	C	0.166	-0.103078	0.00211616	9.96e-518	FALSE	FALSE	GLGC in 2021 (PMID: 34887591)	2372.66
TC	rs10462024	17	8051639	A	G	0.416	0.0110093	0.00165373	2.79e-11	FALSE	FALSE	GLGC in 2021 (PMID: 34887591)	44.319
TC	rs10513801	3	185822353	T	G	0.131	-0.0193485	0.00233063	1.03e-16	FALSE	FALSE	GLGC in 2021 (PMID: 34887591)	68.9204
TC	rs1077834	15	58723479	T	C	0.213	0.0591825	0.00189328	1.67e-214	FALSE	FALSE	GLGC in 2021 (PMID: 34887591)	977.14
TC	rs10793314	11	78174196	G	C	0.179	-0.0115741	0.0021079	4e-08	TRUE	FALSE	GLGC in 2021 (PMID: 34887591)	30.1491
TC	rs10818578	9	124414751	A	G	0.263	0.0109798	0.00179631	9.81e-10	FALSE	FALSE	GLGC in 2021 (PMID: 34887591)	37.3617
TC	rs10822105	10	64754781	A	T	0.481	-0.009127	0.00165557	3.53e-08	TRUE	FALSE	GLGC in 2021 (PMID: 34887591)	30.3921
TC	rs10832954	11	18643559	A	G	0.279	-0.0215485	0.00174463	4.79e-35	FALSE	FALSE	GLGC in 2021 (PMID: 34887591)	152.555
TC	rs10843390	12	29496991	C	T	0.282	-0.0149316	0.00173525	7.64e-18	FALSE	FALSE	GLGC in 2021 (PMID: 34887591)	74.0438
TC	rs10876171	12	51793821	A	G	0.367	0.0148219	0.00167431	8.55e-19	FALSE	FALSE	GLGC in 2021 (PMID: 34887591)	78.3675
TC	rs10895556	11	103860839	T	C	0.16	-0.0120679	0.00218031	3.11e-08	FALSE	FALSE	GLGC in 2021 (PMID: 34887591)	30.6356
TC	rs10910476	1	234734956	T	C	0.46	-0.0113885	0.00159322	8.8e-13	FALSE	FALSE	GLGC in 2021 (PMID: 34887591)	51.0954
TC	rs10910522	1	235011725	G	A	0.434	-0.0120988	0.00160372	4.55e-14	FALSE	FALSE	GLGC in 2021 (PMID: 34887591)	56.9151
TC	rs11072516	15	75224810	T	A	0.423	0.013001	0.00165662	4.23e-15	TRUE	FALSE	GLGC in 2021 (PMID: 34887591)	61.5896
TC	rs111299924	12	51120202	C	T	0.339	-0.0192573	0.00166983	9.05e-31	FALSE	FALSE	GLGC in 2021 (PMID: 34887591)	132.998
TC	rs11175540	12	40586295	T	A	0.0649	0.0238901	0.00324786	1.9e-13	TRUE	FALSE	GLGC in 2021 (PMID: 34887591)	54.1055
TC	rs11206517	1	55526428	T	G	0.0394	0.0719115	0.00410629	1.15e-68	FALSE	FALSE	GLGC in 2021 (PMID: 34887591)	306.688
TC	rs1122291	7	41748508	C	T	0.245	0.012501	0.00184516	1.24e-11	FALSE	FALSE	GLGC in 2021 (PMID: 34887591)	45.9009
TC	rs1124175	7	155015124	G	T	0.148	0.0168482	0.00229977	2.37e-13	FALSE	FALSE	GLGC in 2021 (PMID: 34887591)	53.6708
TC	rs112450640	19	45296364	G	A	0.0187	-0.249988	0.00575044	7.58e-413	FALSE	FALSE	GLGC in 2021 (PMID: 34887591)	1889.89
TC	rs112575086	4	54429890	C	T	0.121	-0.0130924	0.00239027	4.32e-08	FALSE	FALSE	GLGC in 2021 (PMID: 34887591)	30.0016
TC	rs11260029	19	7827576	T	C	0.289	0.011709	0.00175521	2.54e-11	FALSE	FALSE	GLGC in 2021 (PMID: 34887591)	44.5022
TC	rs112646542	21	33104440	T	C	0.0495	0.0294594	0.00366243	8.72e-16	FALSE	FALSE	GLGC in 2021 (PMID: 34887591)	64.7007
TC	rs112838464	5	53308819	G	A	0.108	0.0154499	0.00250278	6.7e-10	FALSE	FALSE	GLGC in 2021 (PMID: 34887591)	38.1071
TC	rs112913663	7	44765604	T	C	0.024	0.0294158	0.00538931	4.81e-08	FALSE	FALSE	GLGC in 2021 (PMID: 34887591)	29.7917
TC	rs113468460	11	49327287	A	G	0.0372	-0.0290651	0.00425729	8.66e-12	FALSE	FALSE	GLGC in 2021 (PMID: 34887591)	46.6098
TC	rs113867238	2	203495058	G	A	0.304	-0.0253713	0.00170582	4.91e-50	FALSE	FALSE	GLGC in 2021 (PMID: 34887591)	221.217
TC	rs114483871	4	73990168	C	T	0.0181	0.0378852	0.00641369	3.49e-09	FALSE	FALSE	GLGC in 2021 (PMID: 34887591)	34.8918
TC	rs1155061	2	191566381	A	G	0.383	-0.00992207	0.00162184	9.49e-10	FALSE	FALSE	GLGC in 2021 (PMID: 34887591)	37.4273
TC	rs11601507	11	5701074	C	A	0.0701	0.0285831	0.00302663	3.59e-21	FALSE	FALSE	GLGC in 2021 (PMID: 34887591)	89.1867
TC	rs116056646	1	109938536	A	G	0.0301	0.0310307	0.00507048	9.36e-10	FALSE	FALSE	GLGC in 2021 (PMID: 34887591)	37.4529
TC	rs11620731	14	70817141	C	T	0.147	-0.0193704	0.00221693	2.38e-18	FALSE	FALSE	GLGC in 2021 (PMID: 34887591)	76.3437
TC	rs11621792	14	24871926	C	T	0.447	0.0202561	0.00162087	7.75e-36	FALSE	FALSE	GLGC in 2021 (PMID: 34887591)	156.176
TC	rs116363925	1	109926599	G	T	0.0534	0.0289282	0.00371374	6.73e-15	FALSE	FALSE	GLGC in 2021 (PMID: 34887591)	60.6764
TC	rs11672900	19	49220323	G	A	0.473	-0.0272289	0.00159216	1.44e-65	FALSE	FALSE	GLGC in 2021 (PMID: 34887591)	292.474
TC	rs116734477	5	52095024	C	T	0.0361	-0.0312139	0.00420185	1.1e-13	FALSE	FALSE	GLGC in 2021 (PMID: 34887591)	55.1842
TC	rs11673465	19	59038895	T	C	0.21	0.0112502	0.00197858	1.3e-08	FALSE	FALSE	GLGC in 2021 (PMID: 34887591)	32.3306
TC	rs11690912	2	20496452	C	T	0.447	0.0175131	0.00159224	3.86e-28	FALSE	FALSE	GLGC in 2021 (PMID: 34887591)	120.979
TC	rs1169288	12	121416650	A	C	0.325	0.0354616	0.00167506	1.79e-99	FALSE	FALSE	GLGC in 2021 (PMID: 34887591)	448.184
TC	rs11712614	3	122166777	C	A	0.301	-0.00979281	0.00173981	1.82e-08	FALSE	FALSE	GLGC in 2021 (PMID: 34887591)	31.6819
TC	rs11719535	3	125087678	T	C	0.242	-0.0137194	0.00185404	1.36e-13	FALSE	FALSE	GLGC in 2021 (PMID: 34887591)	54.756
TC	rs117275341	6	160898907	G	T	0.00921	-0.0607959	0.00878592	4.53e-12	FALSE	FALSE	GLGC in 2021 (PMID: 34887591)	47.8822
TC	rs11761517	7	158532706	C	T	0.458	-0.010618	0.00163531	8.42e-11	FALSE	FALSE	GLGC in 2021 (PMID: 34887591)	42.1585
TC	rs11846704	14	35186694	C	T	0.267	-0.0107776	0.00176034	9.21e-10	FALSE	FALSE	GLGC in 2021 (PMID: 34887591)	37.4844
TC	rs11869730	17	45614763	T	A	0.496	-0.0252429	0.00165983	3.12e-52	TRUE	FALSE	GLGC in 2021 (PMID: 34887591)	231.287
TC	rs11880219	19	46385997	T	A	0.176	-0.016862	0.00205606	2.38e-16	TRUE	FALSE	GLGC in 2021 (PMID: 34887591)	67.2584
TC	rs11944749	4	100485244	G	C	0.142	-0.0144383	0.00225928	1.65e-10	TRUE	FALSE	GLGC in 2021 (PMID: 34887591)	40.8406
TC	rs12055389	6	161091952	C	T	0.0588	-0.0278365	0.00334063	7.9e-17	FALSE	FALSE	GLGC in 2021 (PMID: 34887591)	69.4341
TC	rs12147697	14	39683151	C	T	0.275	0.0119983	0.0017793	1.55e-11	FALSE	FALSE	GLGC in 2021 (PMID: 34887591)	45.4717
TC	rs12208357	6	160543148	C	T	0.069	0.0570124	0.00302245	2.3e-79	FALSE	FALSE	GLGC in 2021 (PMID: 34887591)	355.812
TC	rs1229498	7	81568750	G	T	0.285	0.0120732	0.00178262	1.26e-11	FALSE	FALSE	GLGC in 2021 (PMID: 34887591)	45.8698
TC	rs1239707	13	51151633	A	G	0.431	-0.00959184	0.00157817	1.22e-09	FALSE	FALSE	GLGC in 2021 (PMID: 34887591)	36.9399
TC	rs12421055	11	122528352	A	C	0.256	0.0166032	0.00180016	2.88e-20	FALSE	FALSE	GLGC in 2021 (PMID: 34887591)	85.0671
TC	rs12429141	13	32454222	G	A	0.252	-0.0103627	0.00179949	8.48e-09	FALSE	FALSE	GLGC in 2021 (PMID: 34887591)	33.1625
TC	rs12443806	16	88568896	T	G	0.0911	0.0180282	0.00282445	1.74e-10	FALSE	FALSE	GLGC in 2021 (PMID: 34887591)	40.7415
TC	rs12445804	16	11706100	G	A	0.0768	0.0312657	0.00301686	3.63e-25	FALSE	FALSE	GLGC in 2021 (PMID: 34887591)	107.405
TC	rs12451056	17	76396188	C	T	0.143	-0.0219633	0.00220969	2.8e-23	FALSE	FALSE	GLGC in 2021 (PMID: 34887591)	98.7944
TC	rs1250259	2	216300482	A	T	0.265	-0.0166932	0.00180019	1.81e-20	TRUE	FALSE	GLGC in 2021 (PMID: 34887591)	85.9889
TC	rs1260326	2	27730940	C	T	0.39	0.0584262	0.00160071	1.1e-291	FALSE	FALSE	GLGC in 2021 (PMID: 34887591)	1332.26
TC	rs12634663	3	123052990	G	C	0.45	-0.00991911	0.00160323	6.13e-10	TRUE	FALSE	GLGC in 2021 (PMID: 34887591)	38.2784
TC	rs12657266	5	156396003	T	C	0.365	-0.0420794	0.0016186	5.3e-149	FALSE	FALSE	GLGC in 2021 (PMID: 34887591)	675.865
TC	rs12662617	6	31328685	C	A	0.171	0.0147168	0.00218861	1.76e-11	FALSE	FALSE	GLGC in 2021 (PMID: 34887591)	45.2158
TC	rs12746961	1	109800321	C	T	0.088	-0.107734	0.00278724	7.8e-327	FALSE	FALSE	GLGC in 2021 (PMID: 34887591)	1494.02
TC	rs12783584	10	118381945	T	C	0.418	0.0104152	0.00159855	7.25e-11	FALSE	FALSE	GLGC in 2021 (PMID: 34887591)	42.4505
TC	rs12891651	14	64239959	C	A	0.125	0.0162761	0.00236191	5.54e-12	FALSE	FALSE	GLGC in 2021 (PMID: 34887591)	47.4869
TC	rs12970	11	117074109	G	A	0.0625	-0.0453878	0.00325294	3.02e-44	FALSE	FALSE	GLGC in 2021 (PMID: 34887591)	194.682
TC	rs13057311	22	50878196	G	A	0.265	-0.0111685	0.00181531	7.63e-10	FALSE	FALSE	GLGC in 2021 (PMID: 34887591)	37.8519
TC	rs13107325	4	103188709	C	T	0.0596	-0.0350252	0.00320026	7.06e-28	FALSE	FALSE	GLGC in 2021 (PMID: 34887591)	119.782
TC	rs13108218	4	3443931	G	A	0.389	0.0252409	0.00165882	2.76e-52	FALSE	FALSE	GLGC in 2021 (PMID: 34887591)	231.532
TC	rs13179861	5	139527721	G	A	0.18	-0.0131897	0.0020418	1.05e-10	FALSE	FALSE	GLGC in 2021 (PMID: 34887591)	41.7295
TC	rs13190510	5	141864664	C	T	0.107	0.0160411	0.00259143	6.01e-10	FALSE	FALSE	GLGC in 2021 (PMID: 34887591)	38.3168
TC	rs13255048	8	18276640	G	A	0.141	0.0313242	0.00223745	1.56e-44	FALSE	FALSE	GLGC in 2021 (PMID: 34887591)	195.999
TC	rs13300056	9	19212560	C	T	0.0791	0.0348165	0.00308788	1.74e-29	FALSE	FALSE	GLGC in 2021 (PMID: 34887591)	127.13
TC	rs13357800	5	156422653	T	C	0.426	-0.0119303	0.00158877	5.95e-14	FALSE	FALSE	GLGC in 2021 (PMID: 34887591)	56.3872
TC	rs13362808	6	35313348	G	C	0.0519	0.0253464	0.00349858	4.33e-13	TRUE	FALSE	GLGC in 2021 (PMID: 34887591)	52.4867
TC	rs1338667	6	116323910	T	A	0.4	-0.0203173	0.00159267	2.86e-37	TRUE	FALSE	GLGC in 2021 (PMID: 34887591)	162.735
TC	rs138026891	2	21086334	C	T	0.0123	-0.0497616	0.00745393	2.46e-11	FALSE	FALSE	GLGC in 2021 (PMID: 34887591)	44.5675
TC	rs138335	22	41227086	G	C	0.347	0.0118695	0.00170272	3.15e-12	TRUE	FALSE	GLGC in 2021 (PMID: 34887591)	48.5935
TC	rs138774	22	35708799	A	G	0.359	0.0143396	0.0016477	3.24e-18	FALSE	FALSE	GLGC in 2021 (PMID: 34887591)	75.7387
TC	rs140824606	19	45311084	G	A	0.023	0.10286	0.00574941	1.4e-71	FALSE	FALSE	GLGC in 2021 (PMID: 34887591)	320.071
TC	rs140970775	1	161503013	A	G	0.0737	0.023854	0.00300361	1.99e-15	FALSE	FALSE	GLGC in 2021 (PMID: 34887591)	63.0718
TC	rs141469619	11	116714293	A	G	0.00874	0.0876748	0.00924366	2.43e-21	FALSE	FALSE	GLGC in 2021 (PMID: 34887591)	89.9625
TC	rs144794875	19	58391476	A	G	0.14	-0.020688	0.00278468	1.09e-13	FALSE	FALSE	GLGC in 2021 (PMID: 34887591)	55.1933
TC	rs146534110	6	160578069	G	T	0.0109	0.0682254	0.00773758	1.17e-18	FALSE	FALSE	GLGC in 2021 (PMID: 34887591)	77.7467
TC	rs146932505	17	29181327	T	G	0.0175	0.0393862	0.00656175	1.94e-09	FALSE	FALSE	GLGC in 2021 (PMID: 34887591)	36.0287
TC	rs1474490	21	40716136	C	A	0.463	0.0129664	0.0015859	2.93e-16	FALSE	FALSE	GLGC in 2021 (PMID: 34887591)	66.8478
TC	rs147852973	1	93738940	C	G	0.0127	0.0414103	0.00707135	4.74e-09	TRUE	FALSE	GLGC in 2021 (PMID: 34887591)	34.2935
TC	rs148206419	2	202198763	C	T	0.179	-0.0113102	0.00207362	4.92e-08	FALSE	FALSE	GLGC in 2021 (PMID: 34887591)	29.7497
TC	rs148259165	3	48904518	G	A	0.0174	-0.0447442	0.00615458	3.59e-13	FALSE	FALSE	GLGC in 2021 (PMID: 34887591)	52.8539
TC	rs148601586	19	45346666	C	G	0.0106	0.106418	0.00783116	4.65e-42	TRUE	FALSE	GLGC in 2021 (PMID: 34887591)	184.662
TC	rs149233695	2	44839083	G	T	0.0246	-0.0383498	0.00572979	2.19e-11	FALSE	FALSE	GLGC in 2021 (PMID: 34887591)	44.797
TC	rs150688657	17	7505801	G	A	0.104	0.0277835	0.00260873	1.74e-26	FALSE	FALSE	GLGC in 2021 (PMID: 34887591)	113.427
TC	rs1574366	1	26376025	G	C	0.313	-0.00975365	0.00169377	8.48e-09	TRUE	FALSE	GLGC in 2021 (PMID: 34887591)	33.1608
TC	rs1583977	4	100319762	T	A	0.132	0.0158875	0.00235271	1.45e-11	TRUE	FALSE	GLGC in 2021 (PMID: 34887591)	45.601
TC	rs1667583	12	122370206	C	T	0.136	0.0146791	0.00228447	1.31e-10	FALSE	FALSE	GLGC in 2021 (PMID: 34887591)	41.2884
TC	rs17050272	2	121306440	G	A	0.424	-0.0180437	0.00164153	4.18e-28	FALSE	FALSE	GLGC in 2021 (PMID: 34887591)	120.824
TC	rs1731243	2	26930411	T	C	0.407	-0.0117358	0.00161215	3.35e-13	FALSE	FALSE	GLGC in 2021 (PMID: 34887591)	52.9925
TC	rs1734911	7	100308811	G	C	0.113	0.0240815	0.00245535	1.04e-22	TRUE	FALSE	GLGC in 2021 (PMID: 34887591)	96.1923
TC	rs17389465	12	25414408	T	A	0.0673	-0.0335059	0.00310056	3.21e-27	TRUE	FALSE	GLGC in 2021 (PMID: 34887591)	116.778
TC	rs17447487	13	41495245	C	T	0.0834	-0.0244748	0.00287474	1.68e-17	FALSE	FALSE	GLGC in 2021 (PMID: 34887591)	72.4838
TC	rs174566	11	61592362	A	G	0.352	-0.0375259	0.001641	9.74e-116	FALSE	FALSE	GLGC in 2021 (PMID: 34887591)	522.932
TC	rs17476364	10	71094504	T	C	0.0942	-0.0295771	0.0026713	1.71e-28	FALSE	FALSE	GLGC in 2021 (PMID: 34887591)	122.593
TC	rs17580	14	94847262	T	A	0.0342	0.0538666	0.0042953	4.46e-36	TRUE	FALSE	GLGC in 2021 (PMID: 34887591)	157.272
TC	rs17647249	17	65195226	C	T	0.499	0.0140201	0.00160682	2.65e-18	FALSE	FALSE	GLGC in 2021 (PMID: 34887591)	76.1321
TC	rs17665178	6	52435243	C	G	0.303	-0.0151658	0.0017631	7.85e-18	TRUE	FALSE	GLGC in 2021 (PMID: 34887591)	73.9906
TC	rs1767147	1	23770516	G	A	0.135	-0.027053	0.00229375	4.18e-32	FALSE	FALSE	GLGC in 2021 (PMID: 34887591)	139.104
TC	rs17672352	10	114028480	C	T	0.179	-0.0196724	0.00203546	4.25e-22	FALSE	FALSE	GLGC in 2021 (PMID: 34887591)	93.4092
TC	rs17725246	7	44581986	T	C	0.2	0.040671	0.00201096	5.94e-91	FALSE	FALSE	GLGC in 2021 (PMID: 34887591)	409.037
TC	rs17776811	14	90066451	C	A	0.403	0.0107378	0.00159396	1.62e-11	FALSE	FALSE	GLGC in 2021 (PMID: 34887591)	45.3812
TC	rs17800291	18	47393991	T	C	0.142	0.019251	0.00224122	8.73e-18	FALSE	FALSE	GLGC in 2021 (PMID: 34887591)	73.7798
TC	rs1800961	20	43042364	C	T	0.0348	-0.0803445	0.00429426	4.12e-78	FALSE	FALSE	GLGC in 2021 (PMID: 34887591)	350.054
TC	rs182050989	1	27262545	C	T	0.0295	0.0434859	0.00465021	8.65e-21	FALSE	FALSE	GLGC in 2021 (PMID: 34887591)	87.4484
TC	rs185073199	1	145536716	T	A	0.00871	0.0735187	0.0126298	5.85e-09	TRUE	FALSE	GLGC in 2021 (PMID: 34887591)	33.8846
TC	rs185263492	2	43996767	T	A	0.162	0.0277982	0.00236058	5.19e-32	TRUE	FALSE	GLGC in 2021 (PMID: 34887591)	138.674
TC	rs1870137	10	82269848	G	C	0.199	-0.0120272	0.00196857	9.99e-10	TRUE	FALSE	GLGC in 2021 (PMID: 34887591)	37.3274
TC	rs189174	3	119818585	G	C	0.351	0.0176299	0.00168171	1.03e-25	TRUE	FALSE	GLGC in 2021 (PMID: 34887591)	109.9
TC	rs197359	7	36433168	G	A	0.174	-0.0138622	0.00206063	1.73e-11	FALSE	FALSE	GLGC in 2021 (PMID: 34887591)	45.2548
TC	rs2066714	9	107586753	T	C	0.122	0.0343609	0.00236665	9.21e-48	FALSE	FALSE	GLGC in 2021 (PMID: 34887591)	210.795
TC	rs2068888	10	94839642	G	A	0.452	-0.0174	0.0015741	2.1e-28	FALSE	FALSE	GLGC in 2021 (PMID: 34887591)	122.189
TC	rs2071027	4	48139752	T	C	0.346	0.00903136	0.00164172	3.77e-08	FALSE	FALSE	GLGC in 2021 (PMID: 34887591)	30.2627
TC	rs208418	13	33154022	T	C	0.373	0.010488	0.00164021	1.61e-10	FALSE	FALSE	GLGC in 2021 (PMID: 34887591)	40.8871
TC	rs2085723	4	151206057	T	G	0.342	-0.0100965	0.0016483	9.05e-10	FALSE	FALSE	GLGC in 2021 (PMID: 34887591)	37.5205
TC	rs2113260	16	11455993	C	T	0.315	0.0115697	0.00173707	2.73e-11	FALSE	FALSE	GLGC in 2021 (PMID: 34887591)	44.3618
TC	rs2125345	17	73782191	T	C	0.291	-0.0155825	0.00172122	1.39e-19	FALSE	FALSE	GLGC in 2021 (PMID: 34887591)	81.9599
TC	rs2126736	5	74574984	A	G	0.418	0.0605882	0.00160525	9.51e-312	FALSE	FALSE	GLGC in 2021 (PMID: 34887591)	1424.59
TC	rs213481	1	54861540	C	T	0.467	-0.0114959	0.0015833	3.85e-13	FALSE	FALSE	GLGC in 2021 (PMID: 34887591)	52.7181
TC	rs214080	11	17299762	G	A	0.411	-0.0097481	0.00162051	1.79e-09	FALSE	FALSE	GLGC in 2021 (PMID: 34887591)	36.1857
TC	rs2236459	21	46897079	A	G	0.297	-0.0113048	0.00172679	5.88e-11	FALSE	FALSE	GLGC in 2021 (PMID: 34887591)	42.8595
TC	rs2243547	10	91010479	A	C	0.311	-0.00961915	0.00171811	2.16e-08	FALSE	FALSE	GLGC in 2021 (PMID: 34887591)	31.3452
TC	rs224424	20	34147998	A	G	0.217	-0.0261356	0.00190047	4.94e-43	FALSE	FALSE	GLGC in 2021 (PMID: 34887591)	189.122
TC	rs2273911	14	24649835	T	C	0.404	-0.0100282	0.00161392	5.18e-10	FALSE	FALSE	GLGC in 2021 (PMID: 34887591)	38.6084
TC	rs2291428	10	45958856	G	C	0.24	0.0205239	0.00182036	1.75e-29	TRUE	FALSE	GLGC in 2021 (PMID: 34887591)	127.117
TC	rs2354155	17	40546652	A	G	0.472	0.0105194	0.00170197	6.38e-10	FALSE	FALSE	GLGC in 2021 (PMID: 34887591)	38.2013
TC	rs2374569	2	43885057	C	T	0.374	-0.0101866	0.00161837	3.09e-10	FALSE	FALSE	GLGC in 2021 (PMID: 34887591)	39.6189
TC	rs2385101	8	126391254	C	T	0.0336	-0.0315955	0.00455025	3.82e-12	FALSE	FALSE	GLGC in 2021 (PMID: 34887591)	48.2148
TC	rs2412979	22	30580161	T	C	0.0232	0.0349197	0.00518096	1.58e-11	FALSE	FALSE	GLGC in 2021 (PMID: 34887591)	45.4277
TC	rs247616	16	56989590	C	T	0.319	0.0405125	0.00167439	2.49e-129	FALSE	FALSE	GLGC in 2021 (PMID: 34887591)	585.416
TC	rs2486934	1	203248441	T	G	0.453	-0.00956793	0.00157387	1.21e-09	FALSE	FALSE	GLGC in 2021 (PMID: 34887591)	36.9571
TC	rs2519093	9	136141870	C	T	0.187	0.06953	0.0019678	1.77e-273	FALSE	FALSE	GLGC in 2021 (PMID: 34887591)	1248.48
TC	rs2587534	1	234849339	A	G	0.467	-0.0424441	0.00161462	2.67e-152	FALSE	FALSE	GLGC in 2021 (PMID: 34887591)	691.025
TC	rs2600267	3	12032399	G	C	0.0659	-0.0176107	0.00317193	2.82e-08	TRUE	FALSE	GLGC in 2021 (PMID: 34887591)	30.8252
TC	rs2618566	20	17844684	T	G	0.339	0.031315	0.00172124	5.83e-74	FALSE	FALSE	GLGC in 2021 (PMID: 34887591)	330.995
TC	rs2642438	1	220970028	G	A	0.293	-0.0256102	0.00172144	4.64e-50	FALSE	FALSE	GLGC in 2021 (PMID: 34887591)	221.331
TC	rs267733	1	150958836	A	G	0.153	-0.0143152	0.00215113	2.84e-11	FALSE	FALSE	GLGC in 2021 (PMID: 34887591)	44.2855
TC	rs2737246	8	116659578	G	C	0.274	-0.0270193	0.00174868	7.4e-54	TRUE	FALSE	GLGC in 2021 (PMID: 34887591)	238.741
TC	rs2740488	9	107661742	A	C	0.26	-0.0513586	0.00178373	2.64e-182	FALSE	FALSE	GLGC in 2021 (PMID: 34887591)	829.026
TC	rs2792751	10	113940329	C	T	0.284	0.0241242	0.00171428	5.61e-45	FALSE	FALSE	GLGC in 2021 (PMID: 34887591)	198.035
TC	rs2823660	21	17591139	C	A	0.427	0.00940236	0.00158427	2.94e-09	FALSE	FALSE	GLGC in 2021 (PMID: 34887591)	35.2221
TC	rs2840354	18	9545961	C	T	0.187	0.0116799	0.00201511	6.79e-09	FALSE	FALSE	GLGC in 2021 (PMID: 34887591)	33.5955
TC	rs28615248	8	55451193	T	C	0.194	0.0251918	0.00198129	4.89e-37	FALSE	FALSE	GLGC in 2021 (PMID: 34887591)	161.667
TC	rs28811342	17	18125845	T	C	0.2	0.0146324	0.0019624	8.89e-14	FALSE	FALSE	GLGC in 2021 (PMID: 34887591)	55.5976
TC	rs28866344	12	123885484	G	A	0.0982	0.0334056	0.00269102	2.2e-35	FALSE	FALSE	GLGC in 2021 (PMID: 34887591)	154.101
TC	rs2910953	5	39533318	T	A	0.246	0.0117633	0.00182291	1.1e-10	TRUE	FALSE	GLGC in 2021 (PMID: 34887591)	41.6416
TC	rs2928576	8	6600349	C	T	0.328	-0.0114299	0.00166574	6.8e-12	FALSE	FALSE	GLGC in 2021 (PMID: 34887591)	47.0837
TC	rs2970902	2	88429183	G	C	0.343	0.0111513	0.00165639	1.67e-11	TRUE	FALSE	GLGC in 2021 (PMID: 34887591)	45.3237
TC	rs3010277	5	72014400	A	G	0.21	-0.0164431	0.00191935	1.06e-17	FALSE	FALSE	GLGC in 2021 (PMID: 34887591)	73.3937
TC	rs3129977	6	30745800	A	C	0.119	-0.025082	0.00274325	6.06e-20	FALSE	FALSE	GLGC in 2021 (PMID: 34887591)	83.5976
TC	rs34503352	19	58651296	G	A	0.161	-0.0269144	0.00214697	4.74e-36	FALSE	FALSE	GLGC in 2021 (PMID: 34887591)	157.151
TC	rs34707604	4	69491456	T	C	0.239	0.0390064	0.00221671	2.62e-69	FALSE	FALSE	GLGC in 2021 (PMID: 34887591)	309.638
TC	rs34972471	11	48050391	G	A	0.252	0.0179432	0.00185504	3.94e-22	FALSE	FALSE	GLGC in 2021 (PMID: 34887591)	93.5607
TC	rs35148262	1	25766623	G	A	0.461	-0.024883	0.00157672	4.17e-56	FALSE	FALSE	GLGC in 2021 (PMID: 34887591)	249.056
TC	rs35570186	20	39288654	G	A	0.0363	0.0293953	0.00453823	9.34e-11	FALSE	FALSE	GLGC in 2021 (PMID: 34887591)	41.9549
TC	rs35814089	6	101433692	T	C	0.471	0.0122549	0.00158242	9.6e-15	FALSE	FALSE	GLGC in 2021 (PMID: 34887591)	59.9758
TC	rs35878749	19	11229765	G	A	0.362	-0.0368549	0.00163749	3.55e-112	FALSE	FALSE	GLGC in 2021 (PMID: 34887591)	506.563
TC	rs360804	2	62939397	G	A	0.316	-0.0183942	0.00170014	2.79e-27	FALSE	FALSE	GLGC in 2021 (PMID: 34887591)	117.056
TC	rs3738622	1	235110859	G	T	0.203	-0.018529	0.00198956	1.24e-20	FALSE	FALSE	GLGC in 2021 (PMID: 34887591)	86.7341
TC	rs374459115	1	55489968	G	A	0.0162	0.062654	0.00796484	3.65e-15	FALSE	FALSE	GLGC in 2021 (PMID: 34887591)	61.879
TC	rs3746638	20	3675333	A	G	0.479	-0.00901379	0.00156513	8.45e-09	FALSE	FALSE	GLGC in 2021 (PMID: 34887591)	33.1676
TC	rs3775228	4	87985166	C	T	0.392	0.0136017	0.00162751	6.41e-17	FALSE	FALSE	GLGC in 2021 (PMID: 34887591)	69.8456
TC	rs3780181	9	2640759	A	G	0.0711	-0.0306262	0.00309067	3.8e-23	FALSE	FALSE	GLGC in 2021 (PMID: 34887591)	98.1931
TC	rs3820897	2	3642361	C	T	0.198	0.0164808	0.00197315	6.68e-17	FALSE	FALSE	GLGC in 2021 (PMID: 34887591)	69.7648
TC	rs3845811	2	208521512	C	G	0.429	-0.00984927	0.0015891	5.72e-10	TRUE	FALSE	GLGC in 2021 (PMID: 34887591)	38.4154
TC	rs3856440	2	8721867	A	G	0.499	-0.00900624	0.0015855	1.34e-08	FALSE	FALSE	GLGC in 2021 (PMID: 34887591)	32.2667
TC	rs4020660	12	6511657	G	A	0.457	-0.0104031	0.00170986	1.17e-09	FALSE	FALSE	GLGC in 2021 (PMID: 34887591)	37.0173
TC	rs4233566	2	144272229	G	A	0.448	-0.0101747	0.00157624	1.08e-10	FALSE	FALSE	GLGC in 2021 (PMID: 34887591)	41.6676
TC	rs4234798	4	7219933	G	T	0.394	-0.00995642	0.00159593	4.41e-10	FALSE	FALSE	GLGC in 2021 (PMID: 34887591)	38.9205
TC	rs4385461	8	74899700	G	T	0.315	-0.0136164	0.00168122	5.54e-16	FALSE	FALSE	GLGC in 2021 (PMID: 34887591)	65.5957
TC	rs4390169	1	155106054	G	A	0.487	0.0107576	0.00156136	5.58e-12	FALSE	FALSE	GLGC in 2021 (PMID: 34887591)	47.4706
TC	rs4500383	1	212391596	C	T	0.402	0.00935467	0.00158828	3.87e-09	FALSE	FALSE	GLGC in 2021 (PMID: 34887591)	34.6899
TC	rs4661359	1	16513153	T	C	0.372	-0.0118443	0.00163022	3.72e-13	FALSE	FALSE	GLGC in 2021 (PMID: 34887591)	52.7869
TC	rs4679881	3	160028014	C	T	0.46	0.0164967	0.00161058	1.28e-24	FALSE	FALSE	GLGC in 2021 (PMID: 34887591)	104.913
TC	rs4714035	6	37048827	A	G	0.498	0.015287	0.00157632	3.08e-22	FALSE	FALSE	GLGC in 2021 (PMID: 34887591)	94.0493
TC	rs4764980	12	100885107	G	A	0.49	0.0100818	0.00159691	2.73e-10	FALSE	FALSE	GLGC in 2021 (PMID: 34887591)	39.858
TC	rs4766602	12	109890510	T	C	0.411	0.0144255	0.00163685	1.22e-18	FALSE	FALSE	GLGC in 2021 (PMID: 34887591)	77.6683
TC	rs4769036	13	31005142	C	T	0.395	-0.00966798	0.00163615	3.44e-09	FALSE	FALSE	GLGC in 2021 (PMID: 34887591)	34.9161
TC	rs4821116	22	21973319	C	T	0.204	-0.0228608	0.00193303	2.85e-32	FALSE	FALSE	GLGC in 2021 (PMID: 34887591)	139.864
TC	rs4859403	4	76628291	C	T	0.121	-0.0171052	0.00238482	7.36e-13	FALSE	FALSE	GLGC in 2021 (PMID: 34887591)	51.4452
TC	rs4889685	16	30929444	T	C	0.35	0.0123597	0.00165844	9.15e-14	FALSE	FALSE	GLGC in 2021 (PMID: 34887591)	55.5413
TC	rs4939883	18	47167214	C	T	0.176	-0.0460652	0.00204749	4.31e-112	FALSE	FALSE	GLGC in 2021 (PMID: 34887591)	506.177
TC	rs4942505	13	32963707	T	C	0.474	0.0162276	0.00156668	3.85e-25	FALSE	FALSE	GLGC in 2021 (PMID: 34887591)	107.287
TC	rs4946713	6	106374015	C	A	0.444	-0.0105161	0.00157671	2.56e-11	FALSE	FALSE	GLGC in 2021 (PMID: 34887591)	44.4842
TC	rs5394	3	170744893	G	A	0.0971	0.0173486	0.00261883	3.48e-11	FALSE	FALSE	GLGC in 2021 (PMID: 34887591)	43.8848
TC	rs55649657	7	21607283	C	G	0.206	0.0384984	0.00193197	2.37e-88	TRUE	FALSE	GLGC in 2021 (PMID: 34887591)	397.086
TC	rs55714927	17	7080316	C	T	0.186	-0.0322417	0.0020911	1.23e-53	FALSE	FALSE	GLGC in 2021 (PMID: 34887591)	237.731
TC	rs55757091	16	68323654	G	A	0.164	0.0159036	0.00210812	4.56e-14	FALSE	FALSE	GLGC in 2021 (PMID: 34887591)	56.9115
TC	rs55809639	2	118842801	T	A	0.0924	-0.037216	0.00271237	7.62e-43	TRUE	FALSE	GLGC in 2021 (PMID: 34887591)	188.262
TC	rs55921103	3	69810294	T	G	0.363	-0.0132376	0.00166861	2.13e-15	FALSE	FALSE	GLGC in 2021 (PMID: 34887591)	62.9374
TC	rs56265089	16	72259360	G	A	0.027	-0.0392805	0.00486744	7.03e-16	FALSE	FALSE	GLGC in 2021 (PMID: 34887591)	65.1258
TC	rs56290614	19	38312337	G	A	0.339	-0.0116579	0.00167235	3.15e-12	FALSE	FALSE	GLGC in 2021 (PMID: 34887591)	48.5944
TC	rs56294298	9	117133524	G	A	0.0842	-0.0199875	0.00297234	1.76e-11	FALSE	FALSE	GLGC in 2021 (PMID: 34887591)	45.2189
TC	rs60049679	19	45429708	G	C	0.0719	0.131415	0.00328716	1.74e-349	TRUE	FALSE	GLGC in 2021 (PMID: 34887591)	1598.26
TC	rs6019547	20	47561091	G	A	0.32	0.011694	0.00173698	1.67e-11	FALSE	FALSE	GLGC in 2021 (PMID: 34887591)	45.3249
TC	rs604349	1	109839392	G	A	0.0988	-0.0865813	0.00267948	4.64e-229	FALSE	FALSE	GLGC in 2021 (PMID: 34887591)	1044.11
TC	rs6093446	20	39780932	G	A	0.269	0.0266435	0.00176636	2.07e-51	FALSE	FALSE	GLGC in 2021 (PMID: 34887591)	227.522
TC	rs61003864	7	36189798	T	C	0.198	0.0127664	0.00195446	6.49e-11	FALSE	FALSE	GLGC in 2021 (PMID: 34887591)	42.6661
TC	rs6115204	20	25508005	G	A	0.438	0.00964313	0.0016684	7.48e-09	FALSE	FALSE	GLGC in 2021 (PMID: 34887591)	33.4069
TC	rs616402	1	10566272	C	T	0.309	-0.0104016	0.00169642	8.71e-10	FALSE	FALSE	GLGC in 2021 (PMID: 34887591)	37.5953
TC	rs61665404	17	46031320	C	A	0.35	0.0119556	0.00164354	3.48e-13	FALSE	FALSE	GLGC in 2021 (PMID: 34887591)	52.9154
TC	rs61730955	7	943868	G	A	0.0576	0.02092	0.00340175	7.76e-10	FALSE	FALSE	GLGC in 2021 (PMID: 34887591)	37.8197
TC	rs61754230	12	72179446	C	T	0.0135	0.0439423	0.00695061	2.58e-10	FALSE	FALSE	GLGC in 2021 (PMID: 34887591)	39.9687
TC	rs61886339	10	96032866	T	C	0.299	-0.0127626	0.00171674	1.05e-13	FALSE	FALSE	GLGC in 2021 (PMID: 34887591)	55.2674
TC	rs61933420	12	125218626	G	A	0.0751	-0.0291778	0.00297921	1.2e-22	FALSE	FALSE	GLGC in 2021 (PMID: 34887591)	95.9186
TC	rs62109911	19	13234145	G	A	0.207	-0.011139	0.00196554	1.45e-08	FALSE	FALSE	GLGC in 2021 (PMID: 34887591)	32.1165
TC	rs62117160	19	45232161	G	A	0.0362	-0.22045	0.00418347	1.59e-605	FALSE	FALSE	GLGC in 2021 (PMID: 34887591)	2776.81
TC	rs62183915	2	204180921	G	A	0.437	-0.011552	0.00158667	3.32e-13	FALSE	FALSE	GLGC in 2021 (PMID: 34887591)	53.008
TC	rs62206651	20	52535287	T	C	0.448	0.0132808	0.00161728	2.18e-16	FALSE	FALSE	GLGC in 2021 (PMID: 34887591)	67.4339
TC	rs62264113	3	127292333	G	A	0.111	0.0145144	0.00253515	1.03e-08	FALSE	FALSE	GLGC in 2021 (PMID: 34887591)	32.7786
TC	rs62335637	4	128987524	A	G	0.372	-0.0100826	0.00164522	8.88e-10	FALSE	FALSE	GLGC in 2021 (PMID: 34887591)	37.5575
TC	rs62549697	9	91396525	A	C	0.0646	-0.0178706	0.00324469	3.64e-08	FALSE	FALSE	GLGC in 2021 (PMID: 34887591)	30.3342
TC	rs6422512	1	93024844	T	C	0.207	-0.0254839	0.00196212	1.43e-38	FALSE	FALSE	GLGC in 2021 (PMID: 34887591)	168.687
TC	rs642803	11	65560620	C	T	0.454	0.0109155	0.00158466	5.65e-12	FALSE	FALSE	GLGC in 2021 (PMID: 34887591)	47.4477
TC	rs6437108	2	158455135	C	T	0.394	-0.0145578	0.00160894	1.46e-19	FALSE	FALSE	GLGC in 2021 (PMID: 34887591)	81.8676
TC	rs6456349	6	20405019	A	G	0.34	-0.0114723	0.00166104	4.96e-12	FALSE	FALSE	GLGC in 2021 (PMID: 34887591)	47.7025
TC	rs6458949	6	53508265	G	T	0.26	0.0133155	0.00177895	7.15e-14	FALSE	FALSE	GLGC in 2021 (PMID: 34887591)	56.0257
TC	rs6478851	9	131561110	G	A	0.235	-0.0138422	0.00184848	6.97e-14	FALSE	FALSE	GLGC in 2021 (PMID: 34887591)	56.0765
TC	rs6547629	2	85860228	A	T	0.34	-0.0100663	0.0016912	2.65e-09	TRUE	FALSE	GLGC in 2021 (PMID: 34887591)	35.4283
TC	rs6561534	13	50103726	C	T	0.473	0.0101225	0.00156313	9.43e-11	FALSE	FALSE	GLGC in 2021 (PMID: 34887591)	41.9358
TC	rs6588577	1	56322645	C	A	0.067	-0.0183902	0.0031467	5.09e-09	FALSE	FALSE	GLGC in 2021 (PMID: 34887591)	34.1556
TC	rs6602909	13	114551993	T	C	0.332	0.0230173	0.00171532	4.7e-41	FALSE	FALSE	GLGC in 2021 (PMID: 34887591)	180.061
TC	rs6709904	2	44080324	A	G	0.109	-0.0403956	0.00247898	1.07e-59	FALSE	FALSE	GLGC in 2021 (PMID: 34887591)	265.535
TC	rs6723720	2	109053871	T	C	0.169	0.0177376	0.00210774	3.91e-17	FALSE	FALSE	GLGC in 2021 (PMID: 34887591)	70.82
TC	rs6734238	2	113841030	A	G	0.409	-0.014223	0.00158537	2.93e-19	FALSE	FALSE	GLGC in 2021 (PMID: 34887591)	80.4861
TC	rs6770560	3	142657761	A	G	0.328	-0.0147449	0.00165468	5.06e-19	FALSE	FALSE	GLGC in 2021 (PMID: 34887591)	79.4064
TC	rs67890964	16	83979317	T	C	0.383	-0.0178819	0.00168203	2.13e-26	FALSE	FALSE	GLGC in 2021 (PMID: 34887591)	113.021
TC	rs6792725	3	24520283	G	A	0.325	0.0194409	0.0017635	2.93e-28	FALSE	FALSE	GLGC in 2021 (PMID: 34887591)	121.53
TC	rs686030	9	15304782	A	C	0.142	-0.0232561	0.00223132	1.96e-25	FALSE	FALSE	GLGC in 2021 (PMID: 34887591)	108.63
TC	rs6869128	5	74968606	G	C	0.0389	0.0244816	0.00405807	1.61e-09	TRUE	FALSE	GLGC in 2021 (PMID: 34887591)	36.3949
TC	rs6869845	5	122833703	T	C	0.451	-0.0142565	0.00158168	2e-19	FALSE	FALSE	GLGC in 2021 (PMID: 34887591)	81.2435
TC	rs6950023	7	97915635	G	T	0.182	-0.0167372	0.00208949	1.15e-15	FALSE	FALSE	GLGC in 2021 (PMID: 34887591)	64.1631
TC	rs6952171	7	155137820	A	C	0.41	-0.0102612	0.00166397	6.97e-10	FALSE	FALSE	GLGC in 2021 (PMID: 34887591)	38.0282
TC	rs7010207	8	9107177	C	T	0.257	0.0118306	0.001793	4.16e-11	FALSE	FALSE	GLGC in 2021 (PMID: 34887591)	43.5364
TC	rs7046887	9	78736048	C	T	0.463	0.0131707	0.0015713	5.2e-17	FALSE	FALSE	GLGC in 2021 (PMID: 34887591)	70.2586
TC	rs709166	3	12511652	G	A	0.471	-0.0108279	0.00157324	5.88e-12	FALSE	FALSE	GLGC in 2021 (PMID: 34887591)	47.3695
TC	rs7124487	11	2988323	C	T	0.178	-0.0148773	0.00209265	1.17e-12	FALSE	FALSE	GLGC in 2021 (PMID: 34887591)	50.5423
TC	rs7150254	14	75299101	G	A	0.463	-0.0116281	0.00157973	1.83e-13	FALSE	FALSE	GLGC in 2021 (PMID: 34887591)	54.1816
TC	rs7213347	17	2153257	C	G	0.301	0.013053	0.00172127	3.37e-14	TRUE	FALSE	GLGC in 2021 (PMID: 34887591)	57.5073
TC	rs7225555	17	29074580	G	C	0.123	-0.0146842	0.00243088	1.53e-09	TRUE	FALSE	GLGC in 2021 (PMID: 34887591)	36.49
TC	rs7250652	19	11302606	A	G	0.439	0.0238058	0.00159388	1.93e-50	FALSE	FALSE	GLGC in 2021 (PMID: 34887591)	223.077
TC	rs72631343	17	67191270	C	G	0.131	-0.037391	0.00232048	2.05e-58	TRUE	FALSE	GLGC in 2021 (PMID: 34887591)	259.644
TC	rs72647039	4	74321365	C	T	0.0202	0.0410347	0.00572707	7.78e-13	FALSE	FALSE	GLGC in 2021 (PMID: 34887591)	51.3378
TC	rs72703223	1	109863021	T	A	0.0118	0.0456949	0.00773589	3.49e-09	TRUE	FALSE	GLGC in 2021 (PMID: 34887591)	34.8911
TC	rs72729610	4	154190965	A	G	0.166	-0.0182624	0.00209088	2.45e-18	FALSE	FALSE	GLGC in 2021 (PMID: 34887591)	76.2882
TC	rs72747168	15	57151389	T	C	0.0744	0.0280008	0.00298327	6.24e-21	FALSE	FALSE	GLGC in 2021 (PMID: 34887591)	88.0959
TC	rs72826017	10	114647951	T	A	0.296	0.0145344	0.001993	3.04e-13	TRUE	FALSE	GLGC in 2021 (PMID: 34887591)	53.1838
TC	rs72997616	11	75474195	C	A	0.102	-0.0218646	0.00263799	1.15e-16	FALSE	FALSE	GLGC in 2021 (PMID: 34887591)	68.6968
TC	rs72999033	19	19366632	C	T	0.0638	-0.125785	0.00321398	5.09e-335	FALSE	FALSE	GLGC in 2021 (PMID: 34887591)	1531.69
TC	rs7304123	12	59955778	A	G	0.116	0.0147229	0.002506	4.23e-09	FALSE	FALSE	GLGC in 2021 (PMID: 34887591)	34.5163
TC	rs73045691	19	45440529	G	A	0.307	0.0176375	0.00178953	6.46e-23	FALSE	FALSE	GLGC in 2021 (PMID: 34887591)	97.1395
TC	rs73078112	20	5547384	C	T	0.0232	0.0424196	0.0053979	3.89e-15	FALSE	FALSE	GLGC in 2021 (PMID: 34887591)	61.7566
TC	rs73147887	20	62890294	C	G	0.205	0.0155053	0.00206236	5.55e-14	TRUE	FALSE	GLGC in 2021 (PMID: 34887591)	56.5238
TC	rs73159032	3	155527626	C	A	0.143	0.0141882	0.0022521	2.98e-10	FALSE	FALSE	GLGC in 2021 (PMID: 34887591)	39.6898
TC	rs7316368	12	617210	C	T	0.26	-0.012376	0.00184585	2.02e-11	FALSE	FALSE	GLGC in 2021 (PMID: 34887591)	44.9539
TC	rs738408	22	44324730	C	T	0.227	-0.0271569	0.0018621	3.55e-48	FALSE	FALSE	GLGC in 2021 (PMID: 34887591)	212.694
TC	rs74612335	11	126238633	T	C	0.134	0.0357626	0.00228058	2.03e-55	FALSE	FALSE	GLGC in 2021 (PMID: 34887591)	245.905
TC	rs74896173	1	109167705	T	C	0.00851	-0.0509714	0.00913628	2.42e-08	FALSE	FALSE	GLGC in 2021 (PMID: 34887591)	31.1254
TC	rs7498665	16	28883241	A	G	0.403	-0.00887101	0.0015986	2.87e-08	FALSE	FALSE	GLGC in 2021 (PMID: 34887591)	30.794
TC	rs75393372	6	139187883	T	C	0.0774	0.0203392	0.00293241	4.03e-12	FALSE	FALSE	GLGC in 2021 (PMID: 34887591)	48.1081
TC	rs75911530	16	57049137	G	A	0.0312	-0.0434383	0.00478814	1.17e-19	FALSE	FALSE	GLGC in 2021 (PMID: 34887591)	82.3023
TC	rs76127343	19	11065457	C	T	0.0355	0.0367292	0.00452136	4.53e-16	FALSE	FALSE	GLGC in 2021 (PMID: 34887591)	65.991
TC	rs76324938	8	28843833	G	A	0.0303	0.0286936	0.00451501	2.08e-10	FALSE	FALSE	GLGC in 2021 (PMID: 34887591)	40.388
TC	rs76450027	15	58595273	C	T	0.00789	0.0578744	0.00939989	7.42e-10	FALSE	FALSE	GLGC in 2021 (PMID: 34887591)	37.9077
TC	rs76914853	7	134818706	A	G	0.084	-0.0165417	0.00290266	1.21e-08	FALSE	FALSE	GLGC in 2021 (PMID: 34887591)	32.4764
TC	rs76962725	1	224427133	G	A	0.0357	-0.027152	0.00422041	1.25e-10	FALSE	FALSE	GLGC in 2021 (PMID: 34887591)	41.3899
TC	rs77021821	4	75684215	C	T	0.0115	0.044433	0.00789088	1.79e-08	FALSE	FALSE	GLGC in 2021 (PMID: 34887591)	31.7074
TC	rs77316559	9	33882431	C	G	0.203	-0.0110651	0.00195193	1.44e-08	TRUE	FALSE	GLGC in 2021 (PMID: 34887591)	32.1353
TC	rs77370158	2	21023265	A	G	0.0734	0.0322562	0.00310969	3.3e-25	FALSE	FALSE	GLGC in 2021 (PMID: 34887591)	107.595
TC	rs77423258	19	33890170	G	C	0.158	0.0124733	0.00214339	5.9e-09	TRUE	FALSE	GLGC in 2021 (PMID: 34887591)	33.8657
TC	rs7746081	6	16126934	G	A	0.33	-0.0267141	0.00165909	2.48e-58	FALSE	FALSE	GLGC in 2021 (PMID: 34887591)	259.263
TC	rs77502095	12	133119022	G	A	0.141	0.0181623	0.0023675	1.7e-14	FALSE	FALSE	GLGC in 2021 (PMID: 34887591)	58.8521
TC	rs7758845	6	135428537	A	C	0.279	-0.0272423	0.00173809	2.29e-55	FALSE	FALSE	GLGC in 2021 (PMID: 34887591)	245.665
TC	rs77960347	18	47109955	A	G	0.0121	0.173525	0.00706449	3.14e-133	FALSE	FALSE	GLGC in 2021 (PMID: 34887591)	603.34
TC	rs7839474	8	61455861	A	G	0.376	0.0132649	0.00161523	2.17e-16	FALSE	FALSE	GLGC in 2021 (PMID: 34887591)	67.4434
TC	rs7864568	9	78212428	G	A	0.32	-0.0129662	0.0017732	2.63e-13	FALSE	FALSE	GLGC in 2021 (PMID: 34887591)	53.47
TC	rs78946096	3	132188163	A	G	0.0468	-0.0452669	0.00371071	3.15e-34	FALSE	FALSE	GLGC in 2021 (PMID: 34887591)	148.815
TC	rs7903402	10	17259772	C	T	0.416	0.0213764	0.00161068	3.38e-40	FALSE	FALSE	GLGC in 2021 (PMID: 34887591)	176.137
TC	rs7904973	10	124693587	T	G	0.425	-0.0209395	0.00158132	5.03e-40	FALSE	FALSE	GLGC in 2021 (PMID: 34887591)	175.345
TC	rs7933222	11	95298828	T	A	0.198	-0.0129092	0.00194502	3.2e-11	TRUE	FALSE	GLGC in 2021 (PMID: 34887591)	44.0505
TC	rs793899	4	185252818	T	C	0.408	0.012513	0.00158829	3.32e-15	FALSE	FALSE	GLGC in 2021 (PMID: 34887591)	62.0674
TC	rs79518513	16	2128670	C	T	0.0921	0.0166656	0.0027505	1.37e-09	FALSE	FALSE	GLGC in 2021 (PMID: 34887591)	36.7129
TC	rs7958600	12	46086503	T	C	0.455	0.0100154	0.0015652	1.57e-10	FALSE	FALSE	GLGC in 2021 (PMID: 34887591)	40.9446
TC	rs79662819	1	95619804	C	T	0.0814	-0.0158938	0.00290138	4.3e-08	FALSE	FALSE	GLGC in 2021 (PMID: 34887591)	30.0086
TC	rs799157	7	73020301	C	T	0.0334	0.0397938	0.00459984	5.1e-18	FALSE	FALSE	GLGC in 2021 (PMID: 34887591)	74.842
TC	rs79949326	7	6461310	C	T	0.25	0.0154304	0.00181846	2.15e-17	FALSE	FALSE	GLGC in 2021 (PMID: 34887591)	72.0024
TC	rs8043389	15	89069457	T	G	0.348	-0.0115164	0.00164522	2.56e-12	FALSE	FALSE	GLGC in 2021 (PMID: 34887591)	48.9988
TC	rs8076441	17	29405878	C	T	0.302	-0.0197776	0.00184511	8.3e-27	FALSE	FALSE	GLGC in 2021 (PMID: 34887591)	114.895
TC	rs8108952	19	2742040	G	A	0.249	0.0125751	0.00185539	1.22e-11	FALSE	FALSE	GLGC in 2021 (PMID: 34887591)	45.9359
TC	rs8126001	20	62711459	C	T	0.482	-0.0138403	0.00172575	1.06e-15	FALSE	FALSE	GLGC in 2021 (PMID: 34887591)	64.3184
TC	rs8178824	17	64224775	C	T	0.024	0.0625714	0.00499564	5.44e-36	FALSE	FALSE	GLGC in 2021 (PMID: 34887591)	156.881
TC	rs8565	7	75630274	C	T	0.272	0.010959	0.00177261	6.31e-10	FALSE	FALSE	GLGC in 2021 (PMID: 34887591)	38.2222
TC	rs8681	1	45468606	G	A	0.256	-0.0117267	0.00180736	8.68e-11	FALSE	FALSE	GLGC in 2021 (PMID: 34887591)	42.0981
TC	rs876554	12	89885473	T	C	0.479	0.00919382	0.00157212	4.97e-09	FALSE	FALSE	GLGC in 2021 (PMID: 34887591)	34.1996
TC	rs881844	17	37810218	G	C	0.337	-0.0128768	0.00167491	1.49e-14	TRUE	FALSE	GLGC in 2021 (PMID: 34887591)	59.1062
TC	rs896311	7	25934357	A	G	0.303	-0.0137018	0.00171967	1.62e-15	FALSE	FALSE	GLGC in 2021 (PMID: 34887591)	63.4841
TC	rs900776	8	21918089	A	C	0.167	-0.0184161	0.002134	6.14e-18	FALSE	FALSE	GLGC in 2021 (PMID: 34887591)	74.4743
TC	rs923308	4	141632163	A	G	0.284	0.00971768	0.00177953	4.74e-08	FALSE	FALSE	GLGC in 2021 (PMID: 34887591)	29.8205
TC	rs9297994	8	59392324	A	G	0.338	0.0368993	0.00165054	1.06e-110	FALSE	FALSE	GLGC in 2021 (PMID: 34887591)	499.786
TC	rs9470261	6	11855437	T	A	0.285	0.0123634	0.00215504	9.64e-09	TRUE	FALSE	GLGC in 2021 (PMID: 34887591)	32.9128
TC	rs9524537	13	95218014	T	C	0.226	0.0112066	0.00184675	1.29e-09	FALSE	FALSE	GLGC in 2021 (PMID: 34887591)	36.824
TC	rs9543956	13	76098660	G	T	0.272	-0.0102792	0.00180645	1.27e-08	FALSE	FALSE	GLGC in 2021 (PMID: 34887591)	32.3792
TC	rs954680	2	64913045	G	C	0.297	-0.0155506	0.00173812	3.66e-19	TRUE	FALSE	GLGC in 2021 (PMID: 34887591)	80.0451
TC	rs9559788	13	111048635	C	T	0.319	-0.0106493	0.00168614	2.69e-10	FALSE	FALSE	GLGC in 2021 (PMID: 34887591)	39.8892
TC	rs9592980	13	74855425	A	G	0.417	-0.0111845	0.00160442	3.15e-12	FALSE	FALSE	GLGC in 2021 (PMID: 34887591)	48.5956
TC	rs9604570	13	114631940	A	G	0.179	-0.0213787	0.00208795	1.32e-24	FALSE	FALSE	GLGC in 2021 (PMID: 34887591)	104.839
TC	rs969075	20	17792323	C	T	0.335	-0.0128138	0.00169551	4.11e-14	FALSE	FALSE	GLGC in 2021 (PMID: 34887591)	57.1157
TC	rs9824452	3	133492471	G	A	0.133	0.012703	0.00229141	2.96e-08	FALSE	FALSE	GLGC in 2021 (PMID: 34887591)	30.7331
TC	rs9837622	3	32514647	T	A	0.0726	-0.0337186	0.00306248	3.41e-28	TRUE	FALSE	GLGC in 2021 (PMID: 34887591)	121.225
TC	rs9844432	3	58391293	C	G	0.0801	-0.0362067	0.00283356	2.18e-37	TRUE	FALSE	GLGC in 2021 (PMID: 34887591)	163.273
TC	rs9895443	17	27182944	A	G	0.196	-0.0142526	0.00196077	3.62e-13	FALSE	FALSE	GLGC in 2021 (PMID: 34887591)	52.8366
TC	rs9994887	4	69537475	A	G	0.471	0.0202168	0.00178207	7.89e-30	FALSE	FALSE	GLGC in 2021 (PMID: 34887591)	128.699

## Sheet: S3
Supplementary Table 3. TSMR analyses between lipids and total sepsis
Exposure	Outcome	Method	NSNP	Beta	SE	P	OR	ORlower	ORupper	Adopt	Heterogeneity test method	Q statistic	Degrees of freedom (df) for Q	P-value for Q	Pleiotropy test_egger intercept	Pleiotropy test_SE	Pleiotropy test_P-value	MR-PRESSO results_Global Test_RSSobs	MR-PRESSO results_Global Test_P-value	Notes
ApoA-I	Total sepsis	IVW-RE	7	-0.147412	0.0706327	0.0368865	0.862939	0.751374	0.991068	FALSE	MR Egger	11.0456	5	0.0504828	-0.00653639	0.0270576	0.818705	15.7279	0.208
ApoA-I	Total sepsis	IVW-FE	7	-0.147412	0.0517567	0.00439717	0.862939	0.779693	0.955072	TRUE	Inverse variance weighted	11.1745	6	0.0831293
ApoB	Total sepsis	IVW-RE	11	-0.000173808	0.0565495	0.997548	0.999826	0.894929	1.11702	TRUE	MR Egger	17.1741	9	0.0460579	0.0167695	0.0140205	0.262229	24.9651	0.06
ApoB	Total sepsis	IVW-FE	11	-0.000173808	0.0400828	0.99654	0.999826	0.924284	1.08154	FALSE	Inverse variance weighted	19.904	10	0.0301737
TC	Total sepsis	IVW-RE	274	-0.0522881	0.0453622	0.249042	0.949055	0.868317	1.0373	FALSE	MR Egger	307.679	272	0.0673482	0.00162904	0.00178791	0.36303	375.756	0.039	No significant outliers
TC	Total sepsis	IVW-FE	274	-0.0522881	0.0426643	0.22036	0.949055	0.872921	1.03183	TRUE	Inverse variance weighted	308.618	273	0.0679934
LDL-C	Total sepsis	IVW-RE	201	-0.0130211	0.0620617	0.833816	0.987063	0.874011	1.11474	TRUE	MR Egger	259.896	199	0.00240336	0.00485364	0.0022486	0.0320846	268.788	0.002	No significant outliers
LDL-C	Total sepsis	IVW-FE	201	-0.0130211	0.0538162	0.808815	0.987063	0.888251	1.09687	FALSE	Inverse variance weighted	265.981	200	0.00124002
HDL-C	Total sepsis	IVW-RE	249	-0.115293	0.0535793	0.0314111	0.891105	0.802271	0.989775	TRUE	MR Egger	311.839	247	0.00321981	-0.00170296	0.00192752	0.377825	315.288	0.004	No significant outliers
HDL-C	Total sepsis	IVW-FE	249	-0.115293	0.0477059	0.0156597	0.891105	0.81156	0.978446	FALSE	Inverse variance weighted	312.825	248	0.00327161
TG	Total sepsis	IVW-RE	215	0.0986519	0.0683676	0.149031	1.10368	0.965269	1.26194	TRUE	MR Egger	251.207	213	0.037326	-9.56305e-05	0.00241632	0.968467	253.201	0.049	No significant outliers
TG	Total sepsis	IVW-FE	215	0.0986519	0.0631016	0.117963	1.10368	0.975283	1.24898	FALSE	Inverse variance weighted	251.208	214	0.0413232
*Bonferroni correction: a strong correlation, P < 0.05/6/2=0.004167 and a suggestive correlation of 0.004167 ≤ p < 0.05.

## Sheet: S4
Supplementary Table 4. TSMR analyses between lipids and 28-day mortality of sepsis patients
Exposure	Outcome	Method	NSNP	Beta	SE	P	OR	ORlower	ORupper	Adopt	Heterogeneity test method	Q statistic	Degrees of freedom (df) for Q	P-value for Q	Pleiotropy test_egger intercept	Pleiotropy test_SE	Pleiotropy test_P-value	MR-PRESSO results_Global Test_RSSobs	MR-PRESSO results_Global Test_P-value	Notes
ApoA-I	Sepsis28	IVW-RE	7	-0.275982	0.124212	0.0262926	0.758826	0.594855	0.967997	FALSE	MR Egger	5.3013	5	0.380226	-0.0419902	0.0440503	0.384248	8.25112	0.534
ApoA-I	Sepsis28	IVW-FE	7	-0.275982	0.121559	0.0231866	0.758826	0.597956	0.962977	TRUE	Inverse variance weighted	6.26471	6	0.3942
ApoB	Sepsis28	IVW-RE	11	0.0630242	0.100155	0.529176	1.06505	0.87522	1.29606	FALSE	MR Egger	8.88593	9	0.44787	0.0372295	0.0238372	0.152765	13.1612	0.399
ApoB	Sepsis28	IVW-FE	11	0.0630242	0.0941132	0.503072	1.06505	0.885646	1.2808	TRUE	Inverse variance weighted	11.3252	10	0.332748
TC	Sepsis28	IVW-RE	274	-0.0839038	0.101299	0.407511	0.91952	0.753935	1.12147	FALSE	MR Egger	278.448	272	0.381003	-0.00289042	0.00399411	0.469889	346.163	0.216
TC	Sepsis28	IVW-FE	274	-0.0839038	0.100206	0.402418	0.91952	0.755551	1.11907	TRUE	Inverse variance weighted	278.984	273	0.388685
LDL-C	Sepsis28	IVW-RE	201	-0.0240196	0.12485	0.847439	0.976267	0.764353	1.24693	FALSE	MR Egger	192.028	199	0.625555	-0.00766403	0.00462459	0.0990477	196.961	0.601
LDL-C	Sepsis28	IVW-FE	201	-0.0240196	0.126514	0.849421	0.976267	0.761864	1.25101	TRUE	Inverse variance weighted	194.775	200	0.591017
HDL-C	Sepsis28	IVW-RE	249	0.0244452	0.107404	0.819957	1.02475	0.830218	1.26485	FALSE	MR Egger	227.792	247	0.80441	3.6926e-05	0.00403051	0.992698	229.783	0.804
HDL-C	Sepsis28	IVW-FE	249	0.0244452	0.112067	0.827328	1.02475	0.822665	1.27647	TRUE	Inverse variance weighted	227.792	248	0.816762
TG	Sepsis28	IVW-RE	215	0.22093	0.145669	0.129354	1.24724	0.937459	1.65938	FALSE	MR Egger	206.679	213	0.609086	0.00173088	0.00522069	0.74056	209.243	0.618
TG	Sepsis28	IVW-FE	215	0.22093	0.148187	0.135992	1.24724	0.932844	1.66759	TRUE	Inverse variance weighted	206.789	214	0.6256
*Bonferroni correction: a strong correlation, P < 0.05/6/2=0.004167 and a suggestive correlation of 0.004167 ≤ p < 0.05.

## Sheet: S5
Supplementary Table 5. SNPs used in the MVMR analysis for lipids on total total sepsis after removing confounding SNPs
SNP	Chr	Pos	Oa	Ea	N_HDL	N_studies_HDL	EAF_HDL	Beta_HDL	SE_HDL	P_HDL	N_LDL	N_studies_LDL	EAF_LDL	Beta_LDL	SE_LDL	P_LDL	N_TG	N_studies_TG	EAF_TG	Beta_TG	SE_TG	P_TG	Beta_outcome	Remove	Palindromic	Ambiguous	SE_outcome	Samplesize_outcome	P_outcome	Outcome
rs10030238	4	141808805	A	G	888125	169	0.405	0.0057494	0.0016239	0.000399386	842565	165	0.406	0.000307686	0.00166681	0.853546	862870	175	0.406	-0.00943844	0.0016395	8.56719e-09	-0.0142905	FALSE	FALSE	FALSE	0.014494	462918	0.16	Sepsis
rs10076475	5	156422231	A	G	877448	166	0.426	-0.000493421	0.00162278	0.761083	831903	162	0.427	-0.00907709	0.00166389	4.88785e-08	852185	172	0.426	-0.00971719	0.00163701	2.9217e-09	-0.0189024	FALSE	FALSE	FALSE	0.0143528	462918	0.18	Sepsis
rs1007766	7	1034903	A	G	870159	165	0.49	0.00980151	0.00161671	1.33916e-09	830367	161	0.489	0.0105561	0.00165095	1.61649e-10	850400	171	0.49	-0.00372813	0.00162369	0.021671	0.0130283	FALSE	FALSE	FALSE	0.0142158	462918	0.26	Sepsis
rs10118003	9	96918293	T	C	887357	168	0.443	0.00470624	0.00161367	0.00354003	841822	164	0.443	-0.00478	0.0016554	0.00388292	862100	174	0.443	-0.00977397	0.00162828	1.94141e-09	-0.000265089	FALSE	FALSE	FALSE	0.0143144	462918	0.780001	Sepsis
rs1016565	9	1032567	G	A	880000	166	0.311	-0.0129861	0.00173113	6.30838e-14	834503	162	0.313	-0.00366715	0.00177664	0.0390089	854744	172	0.312	0.0104981	0.00174807	1.90699e-09	-0.00148243	FALSE	FALSE	FALSE	0.015451	462918	0.69	Sepsis
rs10184376	2	158442005	C	T	887600	167	0.0739	-0.00197821	0.0030201	0.512458	842624	165	0.0737	-0.0271297	0.00310033	2.1225e-18	862344	173	0.0739	-0.00232593	0.00304811	0.44542	0.0250922	FALSE	FALSE	FALSE	0.0267828	462918	0.25	Sepsis
rs10215153	7	116399131	G	A	872893	167	0.307	-0.00981806	0.00174854	1.96557e-08	832823	163	0.308	0.00522775	0.00178675	0.00343524	853129	173	0.308	0.0120199	0.00175732	7.92463e-12	-0.000650365	FALSE	FALSE	FALSE	0.0152941	462918	0.84	Sepsis
rs10273527	7	139036598	G	T	879953	168	0.235	0.0127482	0.00190595	2.25265e-11	839909	164	0.235	-0.00216055	0.00194708	0.267156	860192	174	0.235	-0.0089166	0.00191363	3.16945e-06	0.00468121	FALSE	FALSE	FALSE	0.016754	462918	0.91	Sepsis
rs1037117	15	102068658	G	A	858253	164	0.252	0.0113599	0.00187642	1.41268e-09	813347	162	0.253	-0.00999225	0.0019301	2.25406e-07	841880	170	0.253	0.0115437	0.00188812	9.72501e-10	0.000891509	FALSE	FALSE	FALSE	0.0163366	462918	0.9	Sepsis
rs1045279	3	141663683	T	C	885401	168	0.155	0.0108759	0.00223811	1.17735e-06	839859	164	0.155	-0.00396049	0.00229238	0.0840463	860145	174	0.155	-0.0129117	0.00225427	1.01823e-08	0.00825827	FALSE	FALSE	FALSE	0.0200029	462918	0.630001	Sepsis
rs1056610	22	39080078	T	C	887327	168	0.314	-0.0102068	0.00172862	3.53515e-09	837477	163	0.315	-0.00104922	0.00177136	0.553633	857846	173	0.315	0.0162386	0.00174197	1.14195e-20	0.0187249	FALSE	FALSE	FALSE	0.0153775	462918	0.34	Sepsis
rs1061599	18	212756	A	C	884721	167	0.272	0.00971206	0.00179327	6.10023e-08	841816	164	0.272	-0.00422051	0.00183677	0.0215738	860729	173	0.272	-0.0111491	0.00180772	6.93813e-10	-0.00382496	FALSE	FALSE	FALSE	0.0161261	462918	0.77	Sepsis
rs10733794	10	65355538	G	A	878327	167	0.328	-0.0095337	0.00172308	3.14905e-08	832759	163	0.327	-0.0077326	0.00176639	1.19977e-05	854327	173	0.327	0.0194569	0.0017351	3.4926e-29	-0.00891187	FALSE	FALSE	FALSE	0.0150039	462918	0.79	Sepsis
rs10763928	10	33632954	C	T	887349	168	0.0891	-0.0264454	0.00282023	6.78529e-21	841815	164	0.0886	0.00208199	0.00289755	0.472428	857868	173	0.0889	0.0190674	0.00285184	2.29354e-11	0.0657581	FALSE	FALSE	FALSE	0.0245035	462918	0.00230001	Sepsis
rs1077835	15	58723426	A	G	888183	169	0.214	0.109511	0.00193245	0	838309	164	0.214	0.00470403	0.00198862	0.018007	858700	174	0.215	0.0415337	0.0019571	5.9744e-100	0.00183213	FALSE	FALSE	FALSE	0.017149	462918	0.77	Sepsis
rs10784771	12	69621264	A	G	871666	166	0.448	0.00303094	0.00166517	0.0687288	830141	162	0.447	0.000122864	0.00170376	0.942512	851689	172	0.447	-0.00992532	0.00167328	2.99896e-09	-0.00467175	FALSE	FALSE	FALSE	0.0142772	462918	0.88	Sepsis
rs10818471	9	123394045	G	A	887356	168	0.298	0.00995215	0.00176109	1.59396e-08	837506	163	0.298	-0.00305807	0.00180862	0.0908692	862100	174	0.298	-0.0118196	0.00177401	2.68942e-11	-0.0167553	FALSE	FALSE	FALSE	0.0154779	462918	0.36	Sepsis
rs10818580	9	124415022	G	A	887261	168	0.261	0.00210969	0.00183574	0.250461	837412	163	0.263	0.011009	0.00189063	5.78259e-09	862006	174	0.262	0.00171779	0.00185292	0.353889	-0.0179251	FALSE	FALSE	FALSE	0.0162454	462918	0.16	Sepsis
rs10826337	10	61409469	G	A	872969	166	0.42	-0.011349	0.00164084	4.62679e-12	827476	162	0.421	0.000596799	0.00168437	0.723102	848968	172	0.421	0.00926405	0.00165529	2.18555e-08	0.0358767	FALSE	FALSE	FALSE	0.0144655	462918	0.0109999	Sepsis
rs1086246	9	13701224	A	G	875738	166	0.33	-0.00992142	0.00171772	7.6532e-09	830187	162	0.33	0.00502208	0.00176042	0.00433395	850474	172	0.329	0.0114354	0.00173218	4.06363e-11	0.00435263	FALSE	FALSE	FALSE	0.015001	462918	0.82	Sepsis
rs10903129	1	25768937	G	A	868966	168	0.458	-0.00419878	0.0016133	0.00925189	842628	165	0.458	-0.0246873	0.00163621	1.93947e-51	862933	175	0.458	-0.00318368	0.00161078	0.0481	-0.0204227	FALSE	FALSE	FALSE	0.0142598	462918	0.13	Sepsis
rs10936349	3	100453859	C	T	875759	166	0.341	0.00396762	0.00175326	0.0236359	830209	162	0.341	0.0111891	0.00179982	5.07433e-10	850493	172	0.34	-0.00421268	0.00176887	0.0172392	-0.0160249	FALSE	FALSE	FALSE	0.0148718	462918	0.53	Sepsis
rs11000443	10	74665640	C	A	883564	163	0.0434	-0.0124414	0.00391096	0.00146685	842633	165	0.0433	-0.0230389	0.00399798	8.28107e-09	862803	171	0.0432	0.0311967	0.00393581	2.25638e-15	0.0698669	FALSE	FALSE	FALSE	0.0348526	462918	0.0729995	Sepsis
rs11009319	10	33537248	G	A	887358	168	0.137	0.00865991	0.00230516	0.000172134	841824	164	0.138	-0.00373219	0.00236426	0.114431	863368	174	0.138	-0.0137948	0.00232402	2.92507e-09	0.00592613	FALSE	FALSE	FALSE	0.0207411	462918	0.74	Sepsis
rs11038700	11	45899791	A	C	888171	169	0.277	0.0121809	0.00179999	1.31295e-11	838295	164	0.277	-0.0027938	0.00185231	0.131483	858687	174	0.277	-0.00937158	0.00182057	2.6383e-07	-0.0112515	FALSE	FALSE	FALSE	0.015916	462918	0.54	Sepsis
rs11075253	16	15148646	C	A	871645	164	0.302	0.0172447	0.00176804	1.78095e-22	826118	160	0.302	0.0105616	0.00181806	6.27461e-09	849340	170	0.302	-0.0255827	0.00178318	1.11772e-46	0.0042249	FALSE	FALSE	FALSE	0.0155319	462918	0.82	Sepsis
rs11113118	12	107199142	G	A	883319	168	0.228	-0.00918553	0.00189985	1.33232e-06	837509	163	0.228	-0.000524107	0.00194623	0.787704	857877	173	0.228	0.0169119	0.00191607	1.08149e-18	0.0100575	FALSE	FALSE	FALSE	0.0163975	462918	0.4	Sepsis
rs11161570	1	85721911	C	T	887930	168	0.497	0.00889026	0.00159311	2.39906e-08	842379	164	0.497	0.00212654	0.00163161	0.192459	862676	174	0.496	-0.00610516	0.00160579	0.000143552	-0.00344799	FALSE	FALSE	FALSE	0.0141913	462918	0.93	Sepsis
rs11206346	1	54883983	T	C	888109	169	0.462	0.00470611	0.00160058	0.00327944	842551	165	0.461	-0.00806973	0.00164218	8.92208e-07	862857	175	0.461	-0.0120618	0.00161624	8.46535e-14	0.00446559	FALSE	FALSE	FALSE	0.014236	462918	0.630001	Sepsis
rs11206517	1	55526428	T	G	883531	163	0.0394	-0.0110407	0.00419064	0.00842341	842599	165	0.0393	0.0811491	0.00429602	1.39508e-79	861506	171	0.0393	0.00919004	0.00422375	0.0295701	-0.000348493	FALSE	FALSE	FALSE	0.0395998	462918	0.92	Sepsis
rs11240358	1	205070573	G	A	878395	167	0.399	-0.00902517	0.00164167	3.85095e-08	832826	163	0.399	0.00733122	0.00168166	1.30352e-05	853129	173	0.399	0.0135349	0.00165412	2.77927e-16	0.00286207	FALSE	FALSE	FALSE	0.0145238	462918	0.54	Sepsis
rs112540547	16	68844713	A	G	885473	167	0.0565	-0.0332766	0.00355632	8.2008e-21	839914	163	0.0568	-0.00695486	0.00366034	0.0574254	861481	173	0.0567	-0.00139808	0.00360042	0.697786	-0.0386318	FALSE	FALSE	FALSE	0.0306469	462918	0.19	Sepsis
rs1128162	17	26721791	A	C	887337	168	0.446	0.00975095	0.00160935	1.37024e-09	841804	164	0.447	-0.0132317	0.0016491	1.027e-15	863349	174	0.447	0.0105363	0.00162162	8.17246e-11	-0.0178213	FALSE	FALSE	FALSE	0.0143045	462918	0.14	Sepsis
rs1133400	10	134459388	A	G	881857	165	0.209	-0.00670316	0.00197786	0.000701231	832590	162	0.209	0.00266563	0.00203583	0.190413	852374	170	0.209	0.0144629	0.00200433	5.36069e-13	-0.000438072	FALSE	FALSE	FALSE	0.0171199	462918	0.94	Sepsis
rs113371168	6	11837368	G	A	887359	168	0.0682	-0.00344739	0.00316403	0.275908	841821	164	0.0678	-0.018493	0.0032589	1.39002e-08	862103	174	0.068	-0.00913173	0.00320097	0.00433358	0.00192513	FALSE	FALSE	FALSE	0.0271209	462918	0.89	Sepsis
rs1135908	19	808742	G	T	841399	148	0.15	-0.00965506	0.00230192	2.73654e-05	796499	143	0.15	0.0143848	0.00236595	1.20238e-09	818609	152	0.151	0.014939	0.00232545	1.32623e-10	0.054347	FALSE	FALSE	FALSE	0.0205127	462918	0.00219999	Sepsis
rs1136348	1	16661427	C	T	887160	168	0.154	0.00522797	0.00228155	0.0219396	841624	164	0.154	-0.0133317	0.00234493	1.30561e-08	861904	174	0.154	-0.00864735	0.00230433	0.000174973	0.0078348	FALSE	FALSE	FALSE	0.0193425	462918	0.75	Sepsis
rs11621792	14	24871926	C	T	857342	160	0.447	0.00257892	0.00165655	0.119518	826464	161	0.448	0.0207703	0.00168904	9.38804e-35	834447	166	0.448	0.00231211	0.00167097	0.166452	-0.0122778	FALSE	FALSE	FALSE	0.0143512	462918	0.41	Sepsis
rs11638576	15	75260387	G	A	870844	165	0.396	1.23423e-05	0.00171366	0.994253	825292	161	0.396	0.0145632	0.00175695	1.14291e-16	846842	171	0.396	-0.00152778	0.0017245	0.375657	0.0218301	FALSE	FALSE	FALSE	0.0143899	462918	0.0580003	Sepsis
rs11642733	16	30969061	G	A	886232	165	0.107	-0.0151464	0.00257735	4.1844e-09	841306	163	0.106	0.00600911	0.00264598	0.0231449	862238	171	0.106	0.00624999	0.00260396	0.0163867	-0.00900304	FALSE	FALSE	FALSE	0.0223527	462918	0.73	Sepsis
rs11650379	17	29460252	A	G	872215	153	0.0128	0.00256677	0.00742023	0.729406	824052	154	0.0128	-0.0474849	0.00769225	6.69709e-10	845044	159	0.0129	-0.0227309	0.00753284	0.00254807	-0.118329	FALSE	FALSE	FALSE	0.0601819	462918	0.0299999	Sepsis
rs11651957	17	17497409	G	A	887342	168	0.0598	-0.0235882	0.00340013	3.99267e-12	841807	164	0.0596	0.000736909	0.00348907	0.832727	863352	174	0.0597	0.024491	0.00342411	8.52019e-13	0.0551743	FALSE	FALSE	FALSE	0.0302969	462918	0.061	Sepsis
rs116843064	19	8429323	G	A	874691	157	0.0201	0.217611	0.00571034	0	834040	160	0.0202	0.0187404	0.00583623	0.00132253	855630	165	0.0201	-0.244759	0.00574545	0	-0.0880499	FALSE	FALSE	FALSE	0.0514342	462918	0.14	Sepsis
rs117280021	17	64294581	T	C	875271	154	0.00777	0.00107822	0.00952352	0.909859	834884	156	0.00791	0.104767	0.00977436	8.32958e-27	856033	161	0.00782	-0.072337	0.00965803	6.8963e-14	-0.0396309	FALSE	FALSE	FALSE	0.0717128	462918	0.58	Sepsis
rs117315666	11	116937074	G	T	883528	164	0.044	-0.00286805	0.00390108	0.462221	841808	164	0.044	-0.00438854	0.00400597	0.273298	862767	172	0.044	-0.0324886	0.00393476	1.49606e-16	0.0586824	FALSE	FALSE	FALSE	0.0338982	462918	0.0729995	Sepsis
rs11751347	6	161092438	C	T	888084	169	0.0939	-0.0566146	0.00273918	6.66241e-95	842528	165	0.0942	-0.0280676	0.0028137	1.95441e-23	862831	175	0.0942	0.0373912	0.00276719	1.32258e-41	-0.00111518	FALSE	FALSE	FALSE	0.0236218	462918	0.9	Sepsis
rs117590445	20	61321110	C	T	860510	145	0.0141	0.0128334	0.00738986	0.0824538	820855	145	0.014	-0.043959	0.00763359	8.48007e-09	842197	153	0.0139	-0.00140381	0.00750316	0.851585	0.0566417	FALSE	FALSE	FALSE	0.0502978	462918	0.0920005	Sepsis
rs11766379	7	150208971	T	C	882681	169	0.246	-0.0177946	0.00188015	2.95088e-21	842622	165	0.246	-0.00367006	0.00191984	0.0559212	862923	175	0.246	0.016012	0.00188822	2.25302e-17	0.0222228	FALSE	FALSE	FALSE	0.0168856	462918	0.0920005	Sepsis
rs11835323	12	20463433	C	T	883566	167	0.47	-0.0153754	0.00161052	1.33694e-21	842616	165	0.47	9.28798e-05	0.00164839	0.955066	863601	173	0.469	0.0112752	0.00162142	3.55312e-12	-0.00261879	FALSE	FALSE	FALSE	0.0142359	462918	0.84	Sepsis
rs11846741	14	64238580	A	G	887279	168	0.0742	-0.00235262	0.00305078	0.440616	841747	164	0.0742	0.0171114	0.00313544	4.83114e-08	863292	174	0.074	0.0143091	0.00308433	3.49609e-06	-0.0439307	FALSE	FALSE	FALSE	0.0266517	462918	0.12	Sepsis
rs11870735	17	481604	C	T	887296	168	0.175	-0.0147526	0.00210836	2.61143e-12	841761	164	0.175	-0.00178376	0.00216612	0.410234	863307	174	0.175	0.0136564	0.00212884	1.4087e-10	-0.0150442	FALSE	FALSE	FALSE	0.0184216	462918	0.39	Sepsis
rs11905856	20	46356466	A	G	864439	160	0.187	0.0165207	0.00211795	6.17476e-15	819904	158	0.187	0.00223891	0.0021777	0.303899	843319	166	0.187	-0.0027258	0.00213678	0.202077	-0.0130398	FALSE	FALSE	FALSE	0.0183423	462918	0.32	Sepsis
rs1197674	15	42149952	T	C	871035	165	0.357	0.00950087	0.00169589	2.11537e-08	825661	161	0.357	-0.00186575	0.00173851	0.283186	847040	171	0.358	-0.00741967	0.00170781	1.3956e-05	0.0164789	FALSE	FALSE	FALSE	0.014917	462918	0.33	Sepsis
rs11997907	8	19992955	G	A	888077	169	0.0994	-0.0196875	0.0027729	1.24786e-12	842517	165	0.0996	-0.000712511	0.00285643	0.80302	862821	175	0.0994	0.0197055	0.00281102	2.38167e-12	0.0154291	FALSE	FALSE	FALSE	0.0235029	462918	0.649999	Sepsis
rs12023563	1	210436110	G	A	888118	169	0.298	0.00648551	0.00176265	0.000233775	842556	165	0.298	-0.00505204	0.00180776	0.00519574	862861	175	0.298	-0.0103076	0.00177845	6.79827e-09	0.0152772	FALSE	FALSE	FALSE	0.015669	462918	0.24	Sepsis
rs12028554	1	154223101	G	A	877511	166	0.437	-0.00892458	0.00162881	4.27247e-08	831966	162	0.437	0.00119428	0.00166721	0.473785	852248	172	0.438	0.00951755	0.00164058	6.579e-09	0.0115778	FALSE	FALSE	FALSE	0.0143329	462918	0.6	Sepsis
rs12069549	1	200036139	C	T	888191	169	0.124	-0.0121169	0.00240043	4.46917e-07	842632	165	0.124	-0.00192772	0.00246438	0.434078	862934	175	0.124	0.0138436	0.0024261	1.15585e-08	-0.0442587	FALSE	FALSE	FALSE	0.0214169	462918	0.0179999	Sepsis
rs12103674	17	37804352	T	C	886632	166	0.0754	-0.0211889	0.00304654	3.52386e-12	841682	164	0.0754	-0.002633	0.00312949	0.400151	862642	172	0.0753	9.31343e-05	0.00307779	0.97586	8.36427e-05	FALSE	FALSE	FALSE	0.0261358	462918	0.99	Sepsis
rs12216486	6	160329616	G	A	888169	169	0.0909	-0.0206244	0.00278389	1.27753e-13	842611	165	0.0912	0.0340836	0.00286283	1.10715e-32	862915	175	0.0912	0.0231463	0.00281737	2.11159e-16	0.00681987	FALSE	FALSE	FALSE	0.0241554	462918	0.75	Sepsis
rs12234017	5	118711834	A	G	888107	169	0.259	0.0152092	0.0018272	8.52059e-17	842549	165	0.26	-0.00375818	0.00187283	0.0447832	862852	175	0.26	-0.0177715	0.00184258	5.16615e-22	0.0277488	FALSE	FALSE	FALSE	0.0164464	462918	0.19	Sepsis
rs12254046	10	135435981	C	T	720003	122	0.0266	-0.0109511	0.00643789	0.0889357	700516	124	0.0268	0.0184494	0.00653792	0.00477391	721882	130	0.0267	0.0412957	0.00638944	1.02568e-10	0.0161096	FALSE	FALSE	FALSE	0.0453333	462918	0.86	Sepsis
rs1229486	7	81559428	G	A	879397	166	0.467	-0.00101312	0.00161143	0.52954	839939	164	0.467	-0.00409537	0.00164791	0.0129482	859636	172	0.467	-0.0103228	0.00162151	1.93813e-10	-0.0130475	FALSE	FALSE	FALSE	0.0142484	462918	0.47	Sepsis
rs12434231	14	100349781	T	C	887204	168	0.157	-0.0156488	0.00222884	2.20205e-12	841666	164	0.156	-0.000730226	0.00229006	0.749827	863214	174	0.156	0.00694194	0.00225201	0.00205233	0.009618	FALSE	FALSE	FALSE	0.0195306	462918	0.58	Sepsis
rs1250530	10	81017467	C	T	865747	162	0.304	0.0132683	0.00177134	6.85888e-14	816930	159	0.304	-0.00416247	0.00182335	0.0224381	836249	167	0.304	-0.00738826	0.00179326	3.78846e-05	-0.0140036	FALSE	FALSE	FALSE	0.0154787	462918	0.3	Sepsis
rs12506484	4	38402147	C	T	887307	168	0.0919	-0.0173083	0.00276055	3.61341e-10	841770	164	0.0921	-0.000640527	0.0028281	0.820823	862051	174	0.0921	0.0104953	0.00278305	0.000162497	-0.0275477	FALSE	FALSE	FALSE	0.0249981	462918	0.17	Sepsis
rs12533197	7	36192606	T	G	873727	166	0.445	-0.0159914	0.00162617	8.05368e-23	833691	162	0.445	0.00583318	0.00166175	0.000447663	857185	173	0.445	0.0038675	0.00163094	0.0177241	0.0169251	FALSE	FALSE	FALSE	0.0143711	462918	0.37	Sepsis
rs12546096	8	126628841	A	G	881869	167	0.248	-0.0201462	0.00189925	2.75155e-26	836333	163	0.249	0.00829391	0.00195372	2.1841e-05	856612	173	0.249	0.0239031	0.00192109	1.53682e-35	0.00213554	FALSE	FALSE	FALSE	0.0165848	462918	0.93	Sepsis
rs12585801	13	81393264	G	A	888191	169	0.15	0.0140692	0.0022632	5.08342e-10	842631	165	0.149	-0.00134782	0.00231879	0.561065	864200	175	0.149	-0.0044066	0.00227904	0.0531705	-0.0209481	FALSE	FALSE	FALSE	0.0201404	462918	0.44	Sepsis
rs12601778	17	80191348	C	T	866798	163	0.428	-0.00182884	0.00174659	0.295057	821268	159	0.43	0.00358717	0.0017949	0.0456587	844493	169	0.43	0.0117497	0.00176057	2.49256e-11	0.00743454	FALSE	FALSE	FALSE	0.0145209	462918	0.83	Sepsis
rs1275513	2	27370970	C	T	888172	169	0.494	-0.000797024	0.00160617	0.619735	842612	165	0.494	-0.00139592	0.00164431	0.395915	862915	175	0.494	-0.012203	0.00161877	4.75628e-14	-0.0115288	FALSE	FALSE	FALSE	0.0142009	462918	0.34	Sepsis
rs12891399	14	104293533	T	C	884710	167	0.338	-0.00358084	0.00169799	0.0349558	834878	162	0.339	0.00214376	0.00174114	0.218233	855226	172	0.339	0.0119262	0.00171393	3.44174e-12	-0.00857291	FALSE	FALSE	FALSE	0.0150402	462918	0.709999	Sepsis
rs1292042	17	57934995	A	G	888116	169	0.194	-0.0120229	0.00202973	3.15355e-09	842558	165	0.194	-0.00751481	0.00207776	0.000298286	864127	175	0.194	0.0180757	0.0020429	8.90545e-19	0.0422469	FALSE	FALSE	FALSE	0.0178354	462918	0.0239999	Sepsis
rs12931143	16	88006065	T	C	849886	158	0.469	-0.0120495	0.00169122	1.04279e-12	800559	153	0.469	-0.00620931	0.00174736	0.000380086	820404	163	0.468	0.0087661	0.00171602	3.24915e-07	0.00402541	FALSE	FALSE	FALSE	0.0142018	462918	0.79	Sepsis
rs13112099	4	69537733	T	G	780447	152	0.471	0.0112496	0.00182415	6.95816e-10	749697	151	0.471	0.0113568	0.00185108	8.50365e-10	776922	158	0.471	0.0142716	0.00181312	3.50993e-15	0.0230278	FALSE	FALSE	FALSE	0.0142152	462918	0.0949992	Sepsis
rs13161656	5	141916867	T	C	887350	168	0.108	-2.31299e-05	0.00258754	0.992868	841815	164	0.108	0.0224598	0.00265533	2.71109e-17	862093	174	0.108	-0.002719	0.00261201	0.297894	-0.0155307	FALSE	FALSE	FALSE	0.0230496	462918	0.44	Sepsis
rs13189347	5	122828560	A	C	887117	168	0.447	-0.0018408	0.00162141	0.256246	841710	164	0.448	-0.016538	0.00165943	2.14545e-23	862000	174	0.448	0.000897385	0.00163345	0.582745	0.00370816	FALSE	FALSE	FALSE	0.0142667	462918	0.67	Sepsis
rs13214458	6	140702211	G	T	888081	169	0.254	0.0067854	0.00185269	0.000249806	842522	165	0.254	-0.00341607	0.00189647	0.071659	862825	175	0.253	-0.0115437	0.00186621	6.18517e-10	0.0201263	FALSE	FALSE	FALSE	0.0163885	462918	0.23	Sepsis
rs13379042	14	74250100	T	C	878703	165	0.266	0.0193315	0.00180565	9.52747e-27	834113	163	0.266	-0.0161493	0.0018512	2.69273e-18	854701	171	0.266	-0.00358033	0.00182159	0.0493567	-0.0078115	FALSE	FALSE	FALSE	0.016118	462918	0.69	Sepsis
rs139260949	17	63978436	T	C	887286	168	0.0551	0.0084604	0.00351979	0.0162316	841751	164	0.055	0.00351277	0.00362121	0.332019	863297	174	0.0551	-0.0220022	0.003553	5.91912e-10	0.00925922	FALSE	FALSE	FALSE	0.031564	462918	0.84	Sepsis
rs1421656	5	72928034	G	A	880039	167	0.282	-0.0141387	0.00178271	2.17362e-15	834496	163	0.282	0.00523853	0.00182907	0.00418275	854779	173	0.282	-0.000296043	0.00179933	0.869314	0.0154787	FALSE	FALSE	FALSE	0.0156823	462918	0.37	Sepsis
rs143011531	18	56150876	G	A	882693	162	0.0281	-0.0266292	0.00484631	3.91293e-08	841786	164	0.0281	0.0053022	0.00498317	0.287319	861935	170	0.028	0.00687122	0.00490312	0.161095	0.0140333	FALSE	FALSE	FALSE	0.0411988	462918	0.58	Sepsis
rs143076454	16	921179	G	A	686670	126	0.0159	-0.0092368	0.00678242	0.173238	657759	123	0.0162	0.00803013	0.00698276	0.250146	671182	130	0.0163	0.0414574	0.00685904	1.50154e-09	0.0531001	FALSE	FALSE	FALSE	0.052414	462918	0.29	Sepsis
rs1438588	5	153444950	G	A	881861	167	0.366	0.0118385	0.00166644	1.21139e-12	836323	163	0.366	-0.00517851	0.00170422	0.00237649	856603	173	0.366	-0.0041984	0.00167685	0.0122888	-0.0138465	FALSE	FALSE	FALSE	0.014606	462918	0.35	Sepsis
rs144164168	20	44476037	C	T	882680	162	0.0203	-0.0448299	0.00584258	1.68068e-14	841685	163	0.0201	0.0191093	0.00602619	0.00151893	861923	170	0.0203	0.0399728	0.00589008	1.14917e-11	-0.0839718	FALSE	FALSE	FALSE	0.0490392	462918	0.0680002	Sepsis
rs144468328	20	57780137	G	A	876571	151	0.0143	0.0341058	0.00707232	1.41817e-06	836082	153	0.0143	-0.0103516	0.00726003	0.153916	855732	159	0.0143	-0.0419832	0.00714566	4.2197e-09	0.0189759	FALSE	FALSE	FALSE	0.0698847	462918	0.75	Sepsis
rs145099458	7	73004315	C	T	696587	113	0.0307	0.0525662	0.00549691	1.14543e-21	676517	115	0.0309	0.0197092	0.00556153	0.000394337	697767	121	0.0308	-0.139795	0.00544571	2.48594e-145	-3.52927e-05	FALSE	FALSE	FALSE	0.0373023	462918	0.87	Sepsis
rs147050466	18	46680955	C	T	879039	156	0.0196	0.0393601	0.00585867	1.83901e-11	839069	161	0.0197	0.00796462	0.00600135	0.184463	858281	165	0.0196	-0.014822	0.00591708	0.0122468	0.019036	FALSE	FALSE	FALSE	0.049958	462918	0.67	Sepsis
rs1484917	2	146349854	G	A	875757	166	0.398	-0.00962399	0.00163951	4.35689e-09	830206	162	0.397	0.000928101	0.00168157	0.581	850490	172	0.398	0.0112975	0.00165447	8.58246e-12	-0.0187986	FALSE	FALSE	FALSE	0.0144978	462918	0.14	Sepsis
rs148636348	11	396294	G	A	851543	147	0.02	-0.0302049	0.00581653	2.06997e-07	810977	147	0.0201	0.0201815	0.00597645	0.000733244	831900	152	0.02	0.0323782	0.00586785	3.43078e-08	0.183671	FALSE	FALSE	FALSE	0.0529495	462918	0.000269998	Sepsis
rs1491508	2	43754992	C	T	888091	169	0.195	-0.00682247	0.0020243	0.000750902	842534	165	0.195	0.0152751	0.0020759	1.86264e-13	862837	175	0.195	0.0137137	0.00204287	1.90718e-11	0.00563746	FALSE	FALSE	FALSE	0.0179808	462918	0.61	Sepsis
rs149233695	2	44839083	G	T	876847	157	0.0245	0.00300622	0.00587339	0.608765	835945	159	0.0244	-0.0439718	0.00604985	3.64184e-13	856518	165	0.0244	-0.0023308	0.00591454	0.693522	-0.0211417	FALSE	FALSE	FALSE	0.0480874	462918	0.780001	Sepsis
rs150670823	7	72066480	T	C	863486	152	0.0179	0.00299811	0.00688393	0.663183	829000	154	0.0178	0.00758245	0.00706389	0.283087	848564	160	0.0178	-0.0450002	0.00690774	7.29513e-11	0.0960252	FALSE	FALSE	FALSE	0.051973	462918	0.0589997	Sepsis
rs151235402	20	569164	C	T	879094	157	0.0168	-0.0692712	0.0064023	2.77574e-27	839226	159	0.0168	-0.0177817	0.00657784	0.00686602	858333	164	0.0169	0.0424803	0.00644832	4.46365e-11	-0.0863667	FALSE	FALSE	FALSE	0.0581128	462918	0.13	Sepsis
rs151450	4	88016514	G	A	883272	168	0.392	-0.0148106	0.00164698	2.41493e-19	837713	164	0.392	0.00789904	0.00168668	2.82447e-06	858017	174	0.392	0.0274016	0.00165938	2.95044e-61	3.19206e-05	FALSE	FALSE	FALSE	0.014483	462918	0.88	Sepsis
rs1567518	19	57480893	G	A	870843	165	0.47	0.00828666	0.00164226	4.5142e-07	825292	161	0.469	-0.00214166	0.00168631	0.204075	846841	171	0.469	-0.00918935	0.00165754	2.95692e-08	-0.0167574	FALSE	FALSE	FALSE	0.0143702	462918	0.22	Sepsis
rs157521	5	55821031	G	T	888182	169	0.451	0.0123719	0.00159014	7.23047e-15	842622	165	0.451	0.00219341	0.00163141	0.178791	862925	175	0.451	-0.00978534	0.0016056	1.09775e-09	-0.0210301	FALSE	FALSE	FALSE	0.0143032	462918	0.0819993	Sepsis
rs1661052	11	2942593	A	G	870014	164	0.0917	-0.0248587	0.002874	5.17197e-18	824484	160	0.0915	-0.0132136	0.00295634	7.83731e-06	846010	170	0.0912	-0.00314737	0.00290466	0.27856	-0.0519334	FALSE	FALSE	FALSE	0.0246445	462918	0.0329997	Sepsis
rs16844848	2	161029592	A	G	888190	169	0.196	-0.00965178	0.00201382	1.64493e-06	842630	165	0.196	-0.00530076	0.00206433	0.010235	862935	175	0.195	0.0130386	0.00203261	1.41093e-10	-0.00210141	FALSE	FALSE	FALSE	0.0179512	462918	0.760001	Sepsis
rs16861497	3	186731327	G	T	875477	165	0.394	0.00162238	0.00163534	0.321161	830012	161	0.395	-0.0098579	0.00167948	4.3681e-09	851401	171	0.395	-0.00192051	0.00165096	0.244721	-0.0150145	FALSE	FALSE	FALSE	0.0145915	462918	0.31	Sepsis
rs169080	19	4980864	C	T	874938	164	0.363	-0.00883536	0.00168279	1.5175e-07	829968	162	0.362	0.00299211	0.00172472	0.0827695	850934	170	0.362	0.0113133	0.00169708	2.62274e-11	0.000810837	FALSE	FALSE	FALSE	0.0148122	462918	0.75	Sepsis
rs17036094	1	109834940	A	C	880212	161	0.0115	0.0411152	0.0073715	2.43875e-08	839065	161	0.0114	-0.12078	0.00759848	6.83178e-57	859788	168	0.0114	-0.0240378	0.00745491	0.00126226	-0.113177	FALSE	FALSE	FALSE	0.0640791	462918	0.11	Sepsis
rs17036126	3	12287863	C	T	888191	169	0.126	-0.013129	0.00240335	4.68705e-08	842631	165	0.126	0.00302924	0.00246188	0.218526	862935	175	0.126	0.0187934	0.00242227	8.58787e-15	-0.0118629	FALSE	FALSE	FALSE	0.0210985	462918	0.630001	Sepsis
rs17050272	2	121306440	G	A	846013	161	0.424	0.00434712	0.00167861	0.00960557	797825	158	0.426	-0.0199814	0.00172622	5.50211e-31	843900	168	0.426	-0.0053778	0.00167056	0.00128567	0.015415	FALSE	FALSE	FALSE	0.0144264	462918	0.47	Sepsis
rs17052061	3	52346240	T	G	888179	169	0.164	0.0211791	0.00216084	1.11116e-22	842622	165	0.163	0.000181906	0.00221255	0.934475	862925	175	0.163	-0.0184282	0.00217698	2.56088e-17	-0.0256134	FALSE	FALSE	FALSE	0.0184186	462918	0.33	Sepsis
rs1714008	4	57945621	A	G	888147	169	0.414	-0.00889872	0.00161816	3.81338e-08	842589	165	0.414	0.00559076	0.00165848	0.000748919	862892	175	0.413	0.00285123	0.00163229	0.0806778	-0.0172233	FALSE	FALSE	FALSE	0.0144371	462918	0.27	Sepsis
rs17184382	15	63792486	A	C	885560	168	0.41	0.00669164	0.00165518	5.2806e-05	840019	164	0.41	-0.00335715	0.00169774	0.0479938	861567	174	0.41	-0.0192406	0.00166818	8.9031e-31	-9.91389e-05	FALSE	FALSE	FALSE	0.0143411	462918	0.88	Sepsis
rs17326656	2	48962291	G	T	888192	169	0.228	-0.0134251	0.00191277	2.23991e-12	842631	165	0.227	0.00245241	0.00196566	0.212168	862935	175	0.227	0.00968379	0.00193256	5.4187e-07	-0.00162851	FALSE	FALSE	FALSE	0.0167201	462918	1	Sepsis
rs17432483	2	63023836	T	C	887359	168	0.0609	-0.0205957	0.00341378	1.60837e-09	841824	164	0.0613	0.00469003	0.00350242	0.180544	862104	174	0.0612	0.0156221	0.00344373	5.72255e-06	-0.00690708	FALSE	FALSE	FALSE	0.0298139	462918	0.69	Sepsis
rs17532301	13	41609047	G	A	888156	169	0.0681	-0.023253	0.00318247	2.74009e-13	842595	165	0.0679	-0.0181759	0.00327396	2.82976e-08	864164	175	0.0678	0.000842217	0.00321814	0.793546	0.00115774	FALSE	FALSE	FALSE	0.027072	462918	0.98	Sepsis
rs1759415	9	6674253	A	G	888182	169	0.411	-0.0037186	0.00161285	0.0211325	842623	165	0.411	0.00365132	0.00165377	0.0272529	862925	175	0.411	0.0102927	0.00162755	2.54803e-10	-0.0053596	FALSE	FALSE	FALSE	0.0144483	462918	0.74	Sepsis
rs17694094	19	33723705	G	T	876072	164	0.472	-0.00564324	0.00160499	0.000438003	831499	162	0.471	-0.000257631	0.00164541	0.875579	852069	170	0.471	0.00930969	0.00161937	8.97952e-09	-0.0122548	FALSE	FALSE	FALSE	0.0142108	462918	0.41	Sepsis
rs17776811	14	90066451	C	A	882439	167	0.403	-0.00218361	0.00162832	0.179914	836904	163	0.403	0.0105738	0.00166984	2.41653e-10	858449	173	0.403	0.00658829	0.00164133	5.96997e-05	0.0124865	FALSE	FALSE	FALSE	0.0146097	462918	0.39	Sepsis
rs17779355	10	103928374	G	A	887328	168	0.0582	-0.00917267	0.00338253	0.00669234	841792	164	0.0581	0.0176962	0.00347354	3.4953e-07	863339	174	0.0579	-0.0272825	0.00341954	1.48228e-15	-0.0114375	FALSE	FALSE	FALSE	0.0281696	462918	0.719999	Sepsis
rs1870140	10	82246749	G	A	887190	168	0.159	0.000560586	0.00220712	0.799503	837338	163	0.159	-0.0127029	0.00226784	2.12724e-08	857707	173	0.158	-0.0069349	0.0022314	0.00188441	0.0336917	FALSE	FALSE	FALSE	0.0197654	462918	0.0759994	Sepsis
rs189527671	2	202945407	G	A	699376	114	0.0227	-0.00209065	0.006395	0.743729	679271	116	0.0228	0.0389224	0.00650123	2.13841e-09	698857	122	0.0227	0.0112019	0.00637018	0.0786641	-0.0223636	FALSE	FALSE	FALSE	0.0433661	462918	0.86	Sepsis
rs192154135	1	151279323	C	T	873166	151	0.013	0.046842	0.00730952	1.47098e-10	833457	154	0.0132	0.0217451	0.00744534	0.00349322	852656	158	0.0131	-0.025515	0.00733269	0.000502119	0.00260168	FALSE	FALSE	FALSE	0.0648011	462918	0.83	Sepsis
rs1949102	8	60654261	A	G	888191	169	0.262	0.0106386	0.0018181	4.87179e-09	842632	165	0.262	0.00124769	0.00186229	0.502873	862936	175	0.262	-0.00533248	0.00183296	0.00362334	-0.0399543	FALSE	FALSE	FALSE	0.0160233	462918	0.00969996	Sepsis
rs1955512	14	33175822	A	G	864186	163	0.43	-0.0101371	0.00166877	1.24302e-09	819216	161	0.43	-0.000347992	0.00171446	0.839155	840183	169	0.43	0.0067581	0.00168384	5.98238e-05	0.0103144	FALSE	FALSE	FALSE	0.0146281	462918	0.6	Sepsis
rs1988650	2	42689362	C	T	888086	169	0.209	0.0115275	0.00200365	8.75437e-09	842528	165	0.209	-0.0080767	0.0020483	8.04272e-05	862830	175	0.209	-0.0095619	0.00201527	2.08791e-06	0.0120614	FALSE	FALSE	FALSE	0.0175316	462918	0.36	Sepsis
rs1997833	20	39690342	T	C	877563	166	0.278	-0.0063616	0.00181319	0.00045062	832017	162	0.278	0.0254439	0.00186012	1.36229e-42	853563	172	0.278	0.0172115	0.0018278	4.66323e-21	0.00486813	FALSE	FALSE	FALSE	0.0154876	462918	0.780001	Sepsis
rs204473	19	45487519	G	A	877692	161	0.0228	0.0645602	0.00548703	5.84545e-32	832463	162	0.0223	-0.0549147	0.00568546	4.51133e-22	853136	168	0.0222	-0.0508087	0.00559258	1.0368e-19	0.0463797	FALSE	FALSE	FALSE	0.043134	462918	0.18	Sepsis
rs2066716	9	107568705	C	T	886809	166	0.0818	0.0453837	0.00290373	4.58753e-55	841866	164	0.082	0.0104111	0.00297817	0.000472635	861553	172	0.0818	0.00690537	0.0029343	0.0186062	-0.035361	FALSE	FALSE	FALSE	0.0257706	462918	0.14	Sepsis
rs2068888	10	94839642	G	A	876449	164	0.452	0.0199313	0.0016081	2.80528e-35	831567	162	0.452	-0.0153684	0.00164813	1.11246e-20	852457	170	0.452	-0.0293654	0.00162101	2.40496e-73	0.0237311	FALSE	FALSE	FALSE	0.0142527	462918	0.0779992	Sepsis
rs2080062	7	17697803	T	C	882627	169	0.101	-0.0149501	0.00271335	3.59178e-08	842569	165	0.101	-0.00374802	0.0027775	0.177201	862871	175	0.101	0.0068582	0.00273132	0.0120408	-0.00827776	FALSE	FALSE	FALSE	0.0232878	462918	0.75	Sepsis
rs2126606	12	89674799	T	C	866057	165	0.379	-0.0105764	0.00170773	5.89359e-10	824576	161	0.379	-0.00142155	0.00175184	0.417101	846075	171	0.378	0.00196838	0.00172314	0.25332	0.00982323	FALSE	FALSE	FALSE	0.0153942	462918	0.28	Sepsis
rs2185454	14	65870594	T	G	869671	164	0.339	-0.0121639	0.0017195	1.50431e-12	827319	161	0.34	-0.000782564	0.0017568	0.655996	845673	170	0.34	0.00746147	0.00173058	1.62119e-05	-0.000428577	FALSE	FALSE	FALSE	0.0151209	462918	0.67	Sepsis
rs2229741	21	16340289	C	T	885562	168	0.422	-0.00900836	0.00160789	2.11164e-08	840020	164	0.423	0.00226121	0.00164833	0.17012	861567	174	0.423	0.00684123	0.00162069	2.43023e-05	-0.00540211	FALSE	FALSE	FALSE	0.0143682	462918	0.5	Sepsis
rs2243616	12	121406370	T	G	853816	160	0.352	0.0120717	0.0017093	1.63693e-12	812810	156	0.352	0.0321423	0.00174771	1.54822e-75	833866	166	0.353	0.00127535	0.00171567	0.457267	0.00428836	FALSE	FALSE	FALSE	0.0148792	462918	0.96	Sepsis
rs2247139	12	122380274	G	A	883312	168	0.136	0.00253531	0.0023379	0.27817	841815	164	0.136	0.014154	0.00238946	3.15134e-09	863359	174	0.136	0.0003497	0.00234686	0.881548	0.0142977	FALSE	FALSE	FALSE	0.0215286	462918	0.54	Sepsis
rs2254038	21	30745722	C	T	875708	166	0.411	-0.0108456	0.00166104	6.60322e-11	830154	162	0.41	-0.0028185	0.00170266	0.0978533	851705	172	0.41	0.00183195	0.00167243	0.273349	0.00908121	FALSE	FALSE	FALSE	0.0144363	462918	0.39	Sepsis
rs2254069	10	122875589	G	A	887248	168	0.116	-0.017513	0.0024493	8.66477e-13	841714	164	0.116	-0.00522305	0.00250823	0.0373092	863260	174	0.116	0.00490191	0.00246804	0.0470161	-0.0210815	FALSE	FALSE	FALSE	0.0217922	462918	0.25	Sepsis
rs2255400	10	113936244	C	A	884712	167	0.286	0.0287625	0.00175082	1.20537e-60	839194	163	0.287	0.0230004	0.00179543	1.43164e-37	860719	173	0.287	-0.0187597	0.0017654	2.24816e-26	-0.000934914	FALSE	FALSE	FALSE	0.0158506	462918	0.67	Sepsis
rs2276808	3	36986992	T	C	875642	166	0.456	-0.0137271	0.00162629	3.1532e-17	830088	162	0.455	0.00459189	0.00166537	0.00582846	850375	172	0.455	0.0108513	0.0016379	3.46943e-11	0.0333719	FALSE	FALSE	FALSE	0.0143118	462918	0.0140001	Sepsis
rs2298058	13	95248566	C	T	888097	169	0.32	-0.00458945	0.00172131	0.00767017	838224	164	0.321	-0.00573999	0.00176995	0.00118268	858614	174	0.321	0.0191	0.0017398	4.86126e-28	0.000170104	FALSE	FALSE	FALSE	0.0154115	462918	0.99	Sepsis
rs2305637	3	47045846	C	T	865894	164	0.17	-0.0232568	0.00215478	3.70975e-27	834196	163	0.171	0.00074765	0.0021952	0.733417	841744	170	0.171	0.00366257	0.00217413	0.0920631	-0.0414512	FALSE	FALSE	FALSE	0.0186912	462918	0.0219999	Sepsis
rs2325976	20	2837772	C	T	882694	168	0.364	0.0101183	0.00165685	1.01553e-09	832818	163	0.365	-0.00323916	0.00170247	0.0570896	858701	174	0.364	-0.00517846	0.00166893	0.00191659	-0.0137032	FALSE	FALSE	FALSE	0.0147824	462918	0.31	Sepsis
rs2364482	12	6502131	T	G	874579	164	0.187	0.0120824	0.00206176	4.6221e-09	834808	164	0.188	0.00758436	0.002112	0.000329311	854606	170	0.188	0.000152079	0.0020812	0.941748	-0.00968875	FALSE	FALSE	FALSE	0.0178421	462918	0.44	Sepsis
rs2398144	16	56352854	C	A	878133	166	0.41	-0.0104529	0.00164089	1.88705e-10	832591	162	0.411	0.00246292	0.00168721	0.144356	848643	171	0.412	0.001929	0.0016639	0.246324	0.0153456	FALSE	FALSE	FALSE	0.0146134	462918	0.43	Sepsis
rs2502806	1	161135559	G	A	875762	166	0.393	-0.0105048	0.00167993	4.02339e-10	830211	162	0.394	0.000266967	0.00172409	0.876943	850496	172	0.394	0.00666165	0.00169495	8.48424e-05	0.0360323	FALSE	FALSE	FALSE	0.014591	462918	0.0269998	Sepsis
rs2534600	7	38280224	C	A	872065	166	0.418	-0.012689	0.0016711	3.12095e-14	832018	162	0.418	0.00253499	0.00171205	0.138693	852300	172	0.418	0.00114563	0.00168276	0.495995	0.038239	FALSE	FALSE	FALSE	0.0144932	462918	0.00940005	Sepsis
rs2618566	20	17844684	T	G	834843	160	0.339	-3.96574e-05	0.00175795	0.982002	790363	158	0.339	0.0403986	0.00180626	8.45929e-111	820834	167	0.339	-0.00568684	0.00176331	0.00125931	-0.0158652	FALSE	FALSE	FALSE	0.0149664	462918	0.16	Sepsis
rs262695	1	2144788	A	G	856375	159	0.312	-0.00856325	0.00182659	2.75743e-06	812041	157	0.312	0.00199778	0.0018761	0.28694	831095	165	0.312	0.0123194	0.0018461	2.5028e-11	0.0232298	FALSE	FALSE	FALSE	0.0154554	462918	0.11	Sepsis
rs2642438	1	220970028	G	A	874931	165	0.293	-0.0257832	0.00175939	1.2585e-48	829403	161	0.293	-0.0254484	0.00180491	3.82255e-45	849665	171	0.293	0.0168272	0.00177608	2.68432e-21	0.00222759	FALSE	FALSE	FALSE	0.0155155	462918	0.75	Sepsis
rs267738	1	150940625	T	G	887359	168	0.209	0.0232265	0.00196423	2.90818e-32	841823	164	0.209	-0.0105957	0.00201262	1.40472e-07	862104	174	0.209	-0.00455338	0.00198086	0.0215226	0.0133533	FALSE	FALSE	FALSE	0.0171452	462918	0.25	Sepsis
rs2740488	9	107661742	A	C	887546	168	0.26	-0.0682442	0.00182291	9.79287e-307	842019	164	0.26	-0.0212446	0.0018702	6.64986e-30	862291	174	0.26	-0.0188307	0.00183908	1.32332e-24	0.0470587	FALSE	FALSE	FALSE	0.0160905	462918	0.00109999	Sepsis
rs275182	15	39446211	A	G	887359	168	0.17	0.0160707	0.0021446	6.70275e-14	837507	163	0.171	0.00131794	0.00220981	0.550905	857875	173	0.17	-0.014564	0.00217282	2.04449e-11	0.0263332	FALSE	FALSE	FALSE	0.0197694	462918	0.16	Sepsis
rs2811466	3	129299265	G	A	888034	169	0.104	0.0188459	0.00262592	7.13228e-13	842476	165	0.104	0.00357203	0.0026941	0.184882	862777	175	0.104	-0.0134296	0.00264837	3.95954e-07	0.0220371	FALSE	FALSE	FALSE	0.0229991	462918	0.26	Sepsis
rs28375625	15	49742494	C	A	875763	166	0.459	0.00011097	0.00162424	0.94553	830211	162	0.459	-0.00929419	0.00166407	2.3341e-08	851760	172	0.458	0.00101519	0.00163535	0.534745	-0.0111852	FALSE	FALSE	FALSE	0.0142646	462918	0.4	Sepsis
rs2857640	22	30056945	G	A	887359	168	0.459	-0.00621076	0.00160388	0.000107798	837509	163	0.459	-0.00328584	0.00164509	0.0457859	857876	173	0.459	0.00996349	0.00161816	7.39975e-10	0.000315421	FALSE	FALSE	FALSE	0.0141803	462918	0.92	Sepsis
rs28615248	8	55451193	T	C	887308	168	0.194	-0.00403798	0.00202176	0.045797	841773	164	0.195	0.0245532	0.00207701	3.0254e-32	862054	174	0.194	0.00940586	0.00204241	4.11921e-06	0.0283463	FALSE	FALSE	FALSE	0.0179443	462918	0.0759994	Sepsis
rs28659908	19	35693120	T	C	874762	165	0.399	0.00450463	0.00169391	0.00783011	829235	161	0.4	-0.0105565	0.00173931	1.2842e-09	850760	171	0.4	-0.00964681	0.0017096	1.67375e-08	0.000355174	FALSE	FALSE	FALSE	0.0146821	462918	0.86	Sepsis
rs28811342	17	18125845	T	C	887346	168	0.2	0.0037414	0.00200583	0.0621446	841811	164	0.2	0.0126134	0.00205471	8.31609e-10	857864	173	0.201	0.00815446	0.0020252	5.66142e-05	0.0200562	FALSE	FALSE	FALSE	0.0180728	462918	0.44	Sepsis
rs2908298	7	44192552	G	A	876358	165	0.156	-0.00804243	0.00220159	0.000259184	836905	163	0.156	0.00513581	0.00225076	0.0225005	856603	171	0.156	0.0296658	0.0022157	7.02068e-41	-0.0323889	FALSE	FALSE	FALSE	0.0196066	462918	0.12	Sepsis
rs2928576	8	6600349	C	T	888179	169	0.328	-0.0104354	0.00170197	8.7128e-10	842620	165	0.327	-0.0116025	0.00174627	3.04948e-11	862923	175	0.327	0.00793944	0.00171793	3.80947e-06	-0.0158941	FALSE	FALSE	FALSE	0.0151348	462918	0.37	Sepsis
rs2963431	5	157970432	C	T	887335	168	0.231	-0.0155946	0.00189753	2.06291e-16	841799	164	0.23	0.00018661	0.00194875	0.923712	862078	174	0.231	0.0182091	0.00191531	1.95996e-21	-0.00218761	FALSE	FALSE	FALSE	0.0166768	462918	0.97	Sepsis
rs335519	18	29790889	A	G	888192	169	0.411	0.00933514	0.0016262	9.44184e-09	842631	165	0.411	0.00234563	0.00166841	0.159752	864199	175	0.411	-0.00720262	0.0016398	1.12118e-05	-0.00593582	FALSE	FALSE	FALSE	0.0144621	462918	0.7	Sepsis
rs34158262	11	58437534	C	T	888041	169	0.0832	0.0178435	0.00294687	1.40358e-09	842483	165	0.0839	0.000383691	0.00301989	0.898897	864050	175	0.0838	-0.00704677	0.00296824	0.0175938	-0.0343373	FALSE	FALSE	FALSE	0.0256112	462918	0.0769999	Sepsis
rs34246353	8	71138299	T	C	888183	169	0.0939	-0.0249574	0.0027091	3.18818e-20	842625	165	0.0943	0.00128549	0.00277931	0.643708	862930	175	0.0943	0.00742102	0.00273352	0.00663114	0.00214264	FALSE	FALSE	FALSE	0.024582	462918	0.79	Sepsis
rs34311866	4	951947	T	C	882439	167	0.185	-0.01791	0.00206172	3.72393e-18	836904	163	0.185	0.00449758	0.00211327	0.0333158	857185	173	0.185	0.0188209	0.0020783	1.35432e-19	0.0172921	FALSE	FALSE	FALSE	0.0186545	462918	0.43	Sepsis
rs34409228	7	1102674	C	T	875666	167	0.126	0.0294631	0.00244569	2.01265e-33	835852	163	0.127	0.0180595	0.00250243	5.32309e-13	855910	173	0.127	-0.0025988	0.0024584	0.290461	-0.013899	FALSE	FALSE	FALSE	0.0213613	462918	0.3	Sepsis
rs34457392	10	63956395	A	G	888190	169	0.101	0.00932286	0.00264729	0.000428851	842629	165	0.101	-0.0035719	0.00271379	0.188106	864199	175	0.101	-0.0166441	0.00266765	4.39711e-10	-0.0181332	FALSE	FALSE	FALSE	0.0236823	462918	0.5	Sepsis
rs34511042	14	70816750	G	A	883037	167	0.366	-0.0114629	0.00167132	6.95431e-12	837493	163	0.366	0.0127378	0.00171168	9.94017e-14	853548	172	0.367	0.00310278	0.00168915	0.0662264	0.0305036	FALSE	FALSE	FALSE	0.0146474	462918	0.0140001	Sepsis
rs34927723	7	21422925	C	T	881850	168	0.157	0.000116954	0.00222786	0.958133	841812	164	0.157	-0.0135139	0.00228019	3.09167e-09	862094	174	0.157	-0.00252952	0.00224113	0.259033	-0.0162608	FALSE	FALSE	FALSE	0.0196809	462918	0.44	Sepsis
rs34931250	17	66879927	C	T	875252	159	0.0587	-0.0487449	0.00348299	1.66923e-44	834347	161	0.0592	0.0318958	0.00356281	3.47748e-19	854495	167	0.0592	0.0220515	0.00350091	2.99976e-10	-0.065553	FALSE	FALSE	FALSE	0.0298369	462918	0.016	Sepsis
rs35144691	9	92126375	G	A	881869	167	0.258	-0.00715423	0.00184663	0.000106972	836331	163	0.258	-0.0038638	0.0018944	0.0413911	856612	173	0.258	0.0120537	0.00186246	9.67626e-11	0.0262835	FALSE	FALSE	FALSE	0.0162468	462918	0.14	Sepsis
rs35246381	8	18272535	T	C	888152	169	0.221	0.00259223	0.00190656	0.173945	842593	165	0.221	0.0193434	0.00195248	3.87766e-23	862894	175	0.222	0.0342721	0.00192026	3.01537e-71	0.0169029	FALSE	FALSE	FALSE	0.0170914	462918	0.44	Sepsis
rs35603048	15	40391965	C	T	809359	154	0.236	-0.00778099	0.00200237	0.000101956	773834	152	0.237	0.000410995	0.00205825	0.841729	789311	159	0.236	0.0110668	0.00202001	4.28736e-08	-0.00756841	FALSE	FALSE	FALSE	0.0164411	462918	0.62	Sepsis
rs35662434	4	69339933	A	G	836335	157	0.214	0.0145393	0.00205368	1.44537e-12	806212	158	0.214	0.0231764	0.00209399	1.79245e-28	819934	164	0.214	0.0173032	0.00206396	5.13785e-17	-0.0363831	FALSE	FALSE	FALSE	0.0168203	462918	0.032	Sepsis
rs357409	7	138039643	T	C	839473	161	0.367	0.0103677	0.00177809	5.51599e-09	800127	159	0.367	-0.00289334	0.00182383	0.112647	829712	168	0.366	-0.00559416	0.00178144	0.00168806	-0.0145323	FALSE	FALSE	FALSE	0.0147847	462918	0.39	Sepsis
rs36184164	6	43781092	T	G	853764	162	0.109	-0.014678	0.00266693	3.71888e-08	808790	160	0.11	0.00456547	0.00273556	0.0951304	853355	169	0.109	0.0175914	0.00265615	3.52234e-11	-0.0104161	FALSE	FALSE	FALSE	0.0221933	462918	0.649999	Sepsis
rs3732356	3	119529113	T	G	885435	168	0.0688	0.0276268	0.00320788	7.1692e-18	839891	164	0.0688	0.0151626	0.00329251	4.1211e-06	860177	174	0.0689	0.0138551	0.00323548	1.85022e-05	-0.0554987	FALSE	FALSE	FALSE	0.028755	462918	0.0340001	Sepsis
rs3744811	18	13649542	C	T	887359	168	0.225	0.00524196	0.00197583	0.00797699	841824	164	0.224	-0.0010343	0.00203877	0.611933	863369	174	0.225	-0.0123574	0.00200155	6.66193e-10	-0.0291809	FALSE	FALSE	FALSE	0.0169513	462918	0.0920005	Sepsis
rs3803357	15	40751555	A	C	883274	168	0.499	-0.0109415	0.00160599	9.56296e-12	837713	164	0.498	-0.00517047	0.00164435	0.00166436	859281	174	0.498	0.0105021	0.0016164	8.18199e-11	0.000143203	FALSE	FALSE	FALSE	0.0142065	462918	0.9	Sepsis
rs3803800	17	7462969	G	A	887136	168	0.22	-0.0183182	0.00192407	1.72269e-21	841603	164	0.22	-0.00049217	0.00197119	0.802834	863146	174	0.22	0.0121368	0.00193924	3.88613e-10	0.00949289	FALSE	FALSE	FALSE	0.0173656	462918	0.49	Sepsis
rs3806415	1	156698265	C	T	879226	164	0.323	0.0144001	0.00170407	2.90267e-17	834292	162	0.324	-0.00156689	0.00174582	0.369447	853967	170	0.324	-0.006356	0.0017188	0.000217366	-0.00932812	FALSE	FALSE	FALSE	0.0149945	462918	0.36	Sepsis
rs3825669	14	89804276	G	A	887194	168	0.196	-0.0145729	0.00201938	5.33341e-13	837343	163	0.195	-0.00186735	0.00207754	0.368745	857710	173	0.196	0.0122574	0.00204285	1.97139e-09	-0.0324136	FALSE	FALSE	FALSE	0.0179736	462918	0.0379997	Sepsis
rs39324	7	116969876	A	G	872774	167	0.367	-0.013325	0.00169483	3.77609e-15	832703	163	0.368	0.00372558	0.00173221	0.0314946	853009	173	0.368	0.012479	0.00170278	2.32563e-13	0.0236735	FALSE	FALSE	FALSE	0.0149303	462918	0.17	Sepsis
rs41289514	19	45359667	A	G	872653	147	0.00967	-0.0596208	0.00831291	7.38704e-13	832849	150	0.00967	0.215772	0.00855869	3.04456e-140	853051	153	0.00967	0.0856489	0.00841158	2.37968e-24	0.0434421	FALSE	FALSE	FALSE	0.0700058	462918	0.5	Sepsis
rs42124	7	72832340	G	A	872249	160	0.023	-0.0332578	0.00552139	1.70741e-09	836622	160	0.0228	0.0161944	0.00568623	0.00439945	857422	168	0.023	0.0728433	0.00556481	3.75664e-39	0.019902	FALSE	FALSE	FALSE	0.0418624	462918	0.760001	Sepsis
rs4253766	22	46623905	C	T	887318	168	0.105	-0.00177543	0.00260404	0.495367	841783	164	0.105	0.0134605	0.00266376	4.34479e-07	863327	174	0.105	0.0230497	0.00262034	1.41208e-18	0.0263988	FALSE	FALSE	FALSE	0.0225785	462918	0.21	Sepsis
rs438568	20	12958687	G	A	888162	169	0.392	-0.00812312	0.00163132	6.37564e-07	838288	164	0.392	-0.0132502	0.00167775	2.84323e-15	858679	174	0.391	0.0085834	0.00165088	2.00054e-07	-0.026331	FALSE	FALSE	FALSE	0.0145573	462918	0.11	Sepsis
rs440677	19	11285390	A	G	880058	165	0.384	0.00647259	0.0016873	0.000125022	835098	163	0.384	0.0214536	0.00173142	2.93271e-35	856065	171	0.384	-8.71875e-05	0.00170401	0.959193	-0.0163639	FALSE	FALSE	FALSE	0.0147622	462918	0.39	Sepsis
rs4425336	4	89753225	A	G	887602	167	0.223	0.0171038	0.00190683	2.97172e-19	842627	165	0.223	-0.00319163	0.00195456	0.102487	862344	173	0.223	-0.0119184	0.00192461	5.9168e-10	-0.023956	FALSE	FALSE	FALSE	0.0172791	462918	0.14	Sepsis
rs4675812	2	242395674	A	G	879194	166	0.409	-0.0137035	0.0016291	4.04111e-17	833673	162	0.408	0.000483421	0.00166979	0.772191	853934	172	0.408	0.00781784	0.00164316	1.95706e-06	-0.0066873	FALSE	FALSE	FALSE	0.0144106	462918	0.74	Sepsis
rs4683710	3	142661841	A	G	887586	167	0.304	0.00271906	0.00172783	0.11556	842620	165	0.304	-0.0104936	0.00176987	3.04742e-09	862328	173	0.304	-0.0127968	0.00174373	2.15597e-13	-0.00511359	FALSE	FALSE	FALSE	0.0152989	462918	0.630001	Sepsis
rs4714902	6	46044237	A	C	840967	163	0.343	0.0108951	0.0017905	1.16529e-09	795830	159	0.343	-0.00341282	0.00184181	0.0638866	840024	170	0.343	-0.00129642	0.00178099	0.466662	0.00570831	FALSE	FALSE	FALSE	0.0147754	462918	0.630001	Sepsis
rs4751995	10	118397884	G	A	884665	167	0.471	0.011544	0.00159668	4.82986e-13	839148	163	0.47	-0.0159387	0.00163776	2.20194e-22	860674	173	0.47	-0.00720269	0.0016098	7.66705e-06	-0.00182249	FALSE	FALSE	FALSE	0.0142076	462918	0.93	Sepsis
rs4768657	12	46086071	C	T	881514	168	0.456	0.00277315	0.00160902	0.0847977	835685	163	0.456	0.00378181	0.00164983	0.0218917	856058	173	0.457	0.0130106	0.00162305	1.09118e-15	0.00479247	FALSE	FALSE	FALSE	0.0142664	462918	0.73	Sepsis
rs4770433	13	23903791	A	G	888190	169	0.449	0.00828105	0.00159374	2.03638e-07	842632	165	0.448	-0.000679056	0.00163251	0.677441	864200	175	0.448	-0.011456	0.00160554	9.65805e-13	0.000612227	FALSE	FALSE	FALSE	0.0142428	462918	0.7	Sepsis
rs4788481	16	72936570	T	G	882036	166	0.288	-0.0121273	0.00184038	4.41123e-11	832744	163	0.288	-0.0002591	0.00190342	0.891724	855411	171	0.287	0.00385968	0.00186646	0.038648	-0.000210793	FALSE	FALSE	FALSE	0.015575	462918	0.92	Sepsis
rs4804414	19	7223785	C	T	885525	168	0.426	-0.0131121	0.00160985	3.79532e-16	839986	164	0.426	0.00281716	0.00165128	0.0879995	861535	174	0.426	0.0215045	0.00162476	5.47362e-40	-0.0349738	FALSE	FALSE	FALSE	0.0143368	462918	0.00929994	Sepsis
rs4846913	1	230294715	A	C	884728	167	0.402	-0.0458545	0.00162042	3.66667e-176	839212	163	0.402	0.0014462	0.00166172	0.384135	859472	173	0.402	0.042216	0.00163474	4.73238e-147	0.0096895	FALSE	FALSE	FALSE	0.0145329	462918	0.6	Sepsis
rs4855447	3	69803328	G	A	885526	168	0.208	0.0126098	0.00197081	1.57134e-10	839984	164	0.209	0.00358682	0.00202118	0.0759612	860269	174	0.209	-0.00523994	0.00198783	0.00838872	-0.0125382	FALSE	FALSE	FALSE	0.0172998	462918	0.41	Sepsis
rs4894128	2	180707310	T	C	888153	169	0.304	0.00647444	0.00172931	0.000181154	842596	165	0.305	-0.000247685	0.00177161	0.888812	862898	175	0.305	-0.0107787	0.00174406	6.40064e-10	-0.0349848	FALSE	FALSE	FALSE	0.0153583	462918	0.021	Sepsis
rs4916253	1	172361032	T	G	878378	167	0.429	-0.0120607	0.00162034	9.819e-14	832810	163	0.428	0.00520929	0.0016611	0.00171241	853114	173	0.428	0.0129474	0.00163471	2.36931e-15	-0.00511568	FALSE	FALSE	FALSE	0.0143272	462918	0.97	Sepsis
rs4938277	11	116397532	C	T	880542	163	0.278	-0.00989001	0.00181751	5.2829e-08	836479	163	0.278	0.00421198	0.00187006	0.0243018	851059	168	0.279	0.0152067	0.0018439	1.62379e-16	0.0119181	FALSE	FALSE	FALSE	0.0159415	462918	0.58	Sepsis
rs4939883	18	47167214	C	T	887359	168	0.176	-0.0750296	0.00209093	5.55273e-282	841825	164	0.175	-0.01618	0.00214553	4.65451e-14	863370	174	0.175	-0.00334981	0.00211037	0.112443	0.0238093	FALSE	FALSE	FALSE	0.0184976	462918	0.0850002	Sepsis
rs4946713	6	106374015	C	A	885559	168	0.444	0.00569584	0.00161146	0.000408418	840017	164	0.443	-0.0106838	0.00165329	1.03229e-10	860302	174	0.443	-0.00888061	0.00162613	4.72945e-08	-0.00195654	FALSE	FALSE	FALSE	0.014284	462918	0.92	Sepsis
rs4969182	17	76393030	C	T	887346	168	0.492	-0.0309078	0.00159224	6.16743e-84	841808	164	0.492	-0.0177384	0.00163361	1.81897e-27	857863	173	0.492	0.0176329	0.00161235	7.74189e-28	-0.0139462	FALSE	FALSE	FALSE	0.0142261	462918	0.3	Sepsis
rs4984511	15	96704443	C	T	887355	168	0.269	0.0115972	0.00178989	9.21608e-11	837504	163	0.269	0.00317913	0.00184266	0.0844745	857871	173	0.269	0.00334988	0.00181297	0.0646413	0.013715	FALSE	FALSE	FALSE	0.0159725	462918	0.51	Sepsis
rs515939	11	57432629	G	A	888096	169	0.271	-0.0107124	0.00179215	2.26725e-09	838223	164	0.272	0.00522066	0.00184348	0.00462638	858612	174	0.273	0.00480985	0.00181086	0.0079047	-0.0125961	FALSE	FALSE	FALSE	0.0162489	462918	0.33	Sepsis
rs531660643	19	45251806	G	T	721289	115	0.016	0.0727457	0.00727408	1.51364e-23	701385	118	0.0162	-0.412974	0.00734658	0	721447	121	0.016	0.0607712	0.00723822	4.62432e-17	0.0614954	FALSE	FALSE	FALSE	0.0487624	462918	0.13	Sepsis
rs548824	9	14088789	T	C	888191	169	0.163	0.0145291	0.00217122	2.20629e-11	842632	165	0.163	0.000457631	0.00222953	0.83737	862933	175	0.163	-0.00936785	0.00219204	1.92362e-05	-0.0465412	FALSE	FALSE	FALSE	0.0191295	462918	0.032	Sepsis
rs549058	13	51201045	G	T	888186	169	0.126	0.0195867	0.00240334	3.64577e-16	842625	165	0.126	-0.00173739	0.00246818	0.481485	864195	175	0.126	-0.0161193	0.00242354	2.90835e-11	0.00378818	FALSE	FALSE	FALSE	0.0218143	462918	0.94	Sepsis
rs551473284	13	111038325	C	T	552924	111	0.368	0.00157065	0.00206446	0.446774	543540	113	0.367	-0.015159	0.00209628	4.78106e-13	560070	119	0.368	-0.00896469	0.00205783	1.32231e-05	-0.00601264	FALSE	FALSE	FALSE	0.0146747	462918	0.53	Sepsis
rs55707100	15	43820717	C	T	883531	163	0.027	-0.0997485	0.00494288	1.46038e-90	842602	165	0.0271	-0.00730934	0.00505365	0.148079	862772	171	0.0273	0.124697	0.00495042	5.26377e-140	0.0480585	FALSE	FALSE	FALSE	0.0445125	462918	0.42	Sepsis
rs55880962	18	40659360	G	A	887346	168	0.197	0.0118784	0.00201831	3.97285e-09	841811	164	0.197	-0.000214046	0.00206911	0.917607	863355	174	0.197	-0.00788693	0.00203391	0.000105441	0.00147396	FALSE	FALSE	FALSE	0.0180059	462918	0.74	Sepsis
rs564449	7	100321138	G	T	870254	166	0.114	0.00346242	0.00252976	0.171101	830201	162	0.114	0.0270834	0.00258442	1.07322e-25	850486	172	0.114	0.00117558	0.00254444	0.644068	-0.0179977	FALSE	FALSE	FALSE	0.0222398	462918	0.49	Sepsis
rs56925758	8	144299352	G	A	881857	165	0.197	0.0244033	0.00203446	3.77524e-33	836905	163	0.197	-0.00148032	0.00208716	0.478169	856602	171	0.197	-0.013924	0.00205208	1.15837e-11	0.00639528	FALSE	FALSE	FALSE	0.0182909	462918	0.59	Sepsis
rs5745110	5	172572954	C	T	887352	168	0.125	0.0153378	0.00240035	1.66083e-10	841817	164	0.125	-0.00502511	0.00246357	0.0413735	862095	174	0.125	-0.00404779	0.00242347	0.0948708	0.0232037	FALSE	FALSE	FALSE	0.0210156	462918	0.4	Sepsis
rs5746498	22	18435794	T	C	869151	164	0.237	0.00216879	0.00196994	0.270922	823657	160	0.237	0.0139188	0.00202718	6.59855e-12	845206	170	0.237	-0.0012574	0.00199055	0.527593	0.0105424	FALSE	FALSE	FALSE	0.016862	462918	0.48	Sepsis
rs60120444	3	170747667	G	A	888158	169	0.0967	-0.00248627	0.00269773	0.356729	842598	165	0.0969	0.00950953	0.00276866	0.000593199	862901	175	0.0971	0.0221532	0.00272054	3.85786e-16	0.0332114	FALSE	FALSE	FALSE	0.02421	462918	0.3	Sepsis
rs6029178	20	39178557	G	A	887350	168	0.369	0.00749577	0.00164279	5.04689e-06	837502	163	0.369	-0.0288182	0.00168909	2.87697e-65	857868	173	0.368	-0.0130696	0.00166262	3.81547e-15	0.00692796	FALSE	FALSE	FALSE	0.0146686	462918	0.26	Sepsis
rs60847460	10	113983758	C	T	887225	168	0.138	-0.0221103	0.00228996	4.66693e-22	841691	164	0.138	-0.0181483	0.00234927	1.11783e-14	863237	174	0.138	0.0163282	0.00231078	1.5935e-12	0.0326714	FALSE	FALSE	FALSE	0.0202913	462918	0.0909997	Sepsis
rs612320	11	109989972	C	T	887359	168	0.309	0.0165806	0.00171947	5.27014e-22	837508	163	0.309	0.00318161	0.00176832	0.0719827	857878	173	0.308	-0.0073102	0.00173972	2.64637e-05	0.0310962	FALSE	FALSE	FALSE	0.0154928	462918	0.0329997	Sepsis
rs61731455	5	665295	A	G	884136	167	0.185	0.0128304	0.00206711	5.40308e-10	838603	163	0.185	0.00332131	0.00211712	0.116698	860579	173	0.185	-0.0060868	0.00208173	0.0034566	-0.00785359	FALSE	FALSE	FALSE	0.0177703	462918	0.88	Sepsis
rs61754230	12	72179446	C	T	739249	154	0.0133	-0.0157548	0.00714422	0.0274365	711804	152	0.0136	0.0420225	0.00727012	7.4627e-09	730353	161	0.0136	0.0226298	0.00715357	0.00155923	0.0228816	FALSE	FALSE	FALSE	0.0509923	462918	0.67	Sepsis
rs61854123	10	46065451	G	A	878331	167	0.241	0.026326	0.00188459	2.40695e-44	832760	163	0.241	0.00856053	0.0019314	9.32364e-06	854328	173	0.241	0.00408665	0.00189796	0.0313045	0.0118074	FALSE	FALSE	FALSE	0.0160596	462918	0.46	Sepsis
rs61912867	12	20580220	G	A	883557	167	0.127	-0.0160255	0.00243336	4.52596e-11	842610	165	0.127	-0.00519762	0.00249091	0.0369211	863593	173	0.127	0.0129223	0.00244793	1.29984e-07	-0.0113447	FALSE	FALSE	FALSE	0.0211072	462918	0.55	Sepsis
rs62017272	14	40014604	T	C	887318	168	0.2	0.0027937	0.00201592	0.165802	841782	164	0.199	0.00766476	0.00206458	0.000205219	863328	174	0.199	0.0111262	0.00202699	4.04157e-08	0.00168854	FALSE	FALSE	FALSE	0.0181459	462918	0.87	Sepsis
rs62246310	3	9497884	C	T	733473	126	0.0989	-0.0102376	0.00295359	0.000527959	712853	128	0.099	0.00319103	0.00299352	0.286433	732954	134	0.0989	0.0185333	0.00293844	2.84147e-10	0.0229551	FALSE	FALSE	FALSE	0.0234023	462918	0.36	Sepsis
rs62544382	9	33109996	T	G	870011	164	0.431	-0.00980403	0.00165688	3.27541e-09	824485	160	0.43	-0.000788853	0.00170152	0.642922	844746	170	0.43	-0.0013666	0.00167314	0.41405	-0.020241	FALSE	FALSE	FALSE	0.0144637	462918	0.16	Sepsis
rs62578102	9	112529172	C	T	888107	169	0.224	-0.011144	0.00195546	1.20572e-08	842550	165	0.223	0.00261906	0.00201185	0.192979	862853	175	0.224	0.00561529	0.00197614	0.00448956	0.0104899	FALSE	FALSE	FALSE	0.0169967	462918	0.5	Sepsis
rs6425364	1	171617708	G	T	888051	169	0.3	-0.00895547	0.00174908	3.05369e-07	842492	165	0.301	-0.002119	0.00179067	0.236668	862794	175	0.3	0.00991523	0.00176266	1.85345e-08	0.0158568	FALSE	FALSE	FALSE	0.0156339	462918	0.3	Sepsis
rs6460894	7	12247330	T	C	882658	169	0.324	-0.0112924	0.00173417	7.43035e-11	842598	165	0.324	0.00377284	0.00177274	0.0333161	862904	175	0.324	0.00979131	0.00174291	1.9341e-08	0.000381663	FALSE	FALSE	FALSE	0.0149981	462918	0.83	Sepsis
rs6512256	19	18444360	G	T	868739	164	0.217	-0.0117896	0.00199961	3.72532e-09	822908	159	0.216	0.00213676	0.00205328	0.298035	844735	170	0.216	0.00916359	0.00201799	5.60015e-06	0.00312294	FALSE	FALSE	FALSE	0.0176619	462918	0.95	Sepsis
rs6602909	13	114551993	T	C	849420	157	0.332	-0.00171925	0.00175286	0.326679	805198	155	0.332	0.0161904	0.0018	2.3695e-19	827173	163	0.332	0.0250485	0.00176714	1.31594e-45	-9.3332e-05	FALSE	FALSE	FALSE	0.0151451	462918	0.719999	Sepsis
rs6709904	2	44080324	A	G	887608	167	0.109	0.00143402	0.00253207	0.571161	842633	165	0.109	-0.0447244	0.00260413	4.12819e-66	862352	173	0.109	-0.00277945	0.00256301	0.278166	-0.00124228	FALSE	FALSE	FALSE	0.0224779	462918	0.94	Sepsis
rs672341	6	153455994	G	A	888100	169	0.404	0.0136461	0.0016363	7.45374e-17	842542	165	0.404	-6.7687e-05	0.00167802	0.967824	862845	175	0.404	-0.00981229	0.00165074	2.7785e-09	0.0273051	FALSE	FALSE	FALSE	0.0143811	462918	0.0439997	Sepsis
rs676210	2	21231524	G	A	888192	169	0.218	0.0615497	0.0019223	5.97411e-225	842633	165	0.218	-0.0393822	0.00196782	4.23383e-89	862935	175	0.218	-0.0711952	0.00193615	5.26554e-296	-0.0149395	FALSE	FALSE	FALSE	0.0175438	462918	0.34	Sepsis
rs67638406	8	106404215	G	A	875612	166	0.352	0.0123187	0.00170104	4.4256e-13	830059	162	0.352	-0.00140545	0.00174665	0.421019	850343	172	0.351	-0.00730817	0.00171715	2.08128e-05	0.0133174	FALSE	FALSE	FALSE	0.0148106	462918	0.48	Sepsis
rs6772271	3	196193763	T	C	877402	166	0.285	-0.0106579	0.00179402	2.83648e-09	831855	162	0.286	-0.00145268	0.00183731	0.429145	852138	172	0.285	0.00951167	0.00180825	1.43936e-07	0.0260607	FALSE	FALSE	FALSE	0.0157906	462918	0.16	Sepsis
rs67890964	16	83979317	T	C	857313	158	0.382	-0.000169928	0.00171558	0.921099	813322	158	0.385	-0.0188852	0.00176106	7.87287e-27	833313	164	0.385	-0.00475938	0.00173349	0.00604099	-0.00239087	FALSE	FALSE	FALSE	0.0146773	462918	0.94	Sepsis
rs6792725	3	24520283	G	A	863276	163	0.325	0.00197993	0.00180242	0.271993	823767	162	0.325	0.0159966	0.0018504	5.38328e-18	838009	169	0.325	0.0148501	0.00182366	3.85538e-16	0.00569894	FALSE	FALSE	FALSE	0.0158421	462918	0.89	Sepsis
rs686030	9	15304782	A	C	888076	169	0.142	-0.0482289	0.0022774	1.55054e-99	842516	165	0.141	-0.000721397	0.00233938	0.7578	862819	175	0.141	-0.0156617	0.00230163	1.01322e-11	-0.0218143	FALSE	FALSE	FALSE	0.0203864	462918	0.32	Sepsis
rs6924805	6	18747705	T	G	887359	168	0.406	-0.00328832	0.00163657	0.0445079	841826	164	0.406	0.00777921	0.0016761	3.46297e-06	862103	174	0.406	0.0103895	0.00164907	2.97228e-10	0.000743715	FALSE	FALSE	FALSE	0.0144449	462918	0.96	Sepsis
rs6967728	7	97915637	G	A	870229	166	0.182	0.00424134	0.00214281	0.0477782	830178	162	0.182	-0.0160004	0.00219311	2.96982e-13	850462	172	0.181	-0.010025	0.00215539	3.3012e-06	0.00173094	FALSE	FALSE	FALSE	0.0184775	462918	1	Sepsis
rs6968554	7	17287106	G	A	879470	166	0.365	0.0131032	0.00166183	3.15035e-15	840011	164	0.365	-0.00469637	0.00169864	0.00569608	859710	172	0.365	-0.0122879	0.0016719	1.98709e-13	-0.0219434	FALSE	FALSE	FALSE	0.0147295	462918	0.1	Sepsis
rs6972751	7	149180500	C	T	870047	166	0.304	-0.00813619	0.00181485	7.35596e-06	829994	162	0.304	-0.00245521	0.00185711	0.186148	850277	172	0.304	0.010321	0.00182471	1.54724e-08	-0.0145198	FALSE	FALSE	FALSE	0.0157931	462918	0.27	Sepsis
rs6989064	8	19941448	T	C	881386	165	0.455	-0.0558453	0.00160288	5.90946e-266	836480	163	0.455	-0.000996876	0.00164403	0.544275	859698	172	0.455	0.0562654	0.0016141	3.14507e-266	0.000947793	FALSE	FALSE	FALSE	0.0142517	462918	0.85	Sepsis
rs6995541	8	10671260	A	G	888191	169	0.286	-0.0120806	0.00179269	1.59687e-11	842633	165	0.285	-0.00693696	0.00183593	0.000157811	862935	175	0.285	0.0242178	0.00180569	5.14767e-41	-0.00374734	FALSE	FALSE	FALSE	0.0157232	462918	0.92	Sepsis
rs7046887	9	78736048	C	T	888157	169	0.463	-0.00448024	0.00160579	0.00526993	842599	165	0.464	0.013191	0.00164661	1.13775e-15	862901	175	0.464	0.00521011	0.00162024	0.00130154	-0.00315402	FALSE	FALSE	FALSE	0.0142681	462918	0.54	Sepsis
rs71311871	3	58420613	A	G	888188	169	0.0806	-0.00274005	0.00290202	0.345074	842628	165	0.081	-0.0363035	0.00297194	2.57165e-34	862931	175	0.081	-0.0063294	0.00292601	0.0305296	-0.00717841	FALSE	FALSE	FALSE	0.0257278	462918	0.7	Sepsis
rs7221196	17	45374994	A	G	875761	166	0.419	-0.0135541	0.00164699	1.8781e-16	830212	162	0.419	-0.018972	0.00168924	2.86929e-29	851757	172	0.419	0.010588	0.00165973	1.7784e-10	-0.00207871	FALSE	FALSE	FALSE	0.0143831	462918	0.58	Sepsis
rs7251733	19	56099951	G	A	880641	167	0.156	-0.00994656	0.00220242	6.29604e-06	835097	163	0.156	0.0065764	0.00226301	0.00366033	856648	173	0.156	0.0197748	0.00222639	6.56678e-19	-0.00640712	FALSE	FALSE	FALSE	0.0189166	462918	0.88	Sepsis
rs72629496	1	2953143	G	A	882186	166	0.166	-0.0132708	0.0021782	1.11124e-09	836660	162	0.166	-0.00233329	0.00223447	0.296381	856933	172	0.166	0.0091007	0.0021986	3.48343e-05	0.0344699	FALSE	FALSE	FALSE	0.0186876	462918	0.0860003	Sepsis
rs72647039	4	74321365	C	T	883517	163	0.0202	0.00359207	0.00586421	0.54018	842522	164	0.0201	0.0365365	0.0060332	1.39628e-09	861492	171	0.0202	0.0142196	0.00591697	0.0162528	-0.0916963	FALSE	FALSE	FALSE	0.0495482	462918	0.0560003	Sepsis
rs72649040	7	73028240	G	A	873566	159	0.0177	0.0237956	0.0061521	0.000109785	838035	160	0.0177	-0.00371906	0.00630491	0.55528	858382	166	0.0177	-0.044306	0.00619129	8.29548e-13	-0.0325555	FALSE	FALSE	FALSE	0.0517931	462918	0.5	Sepsis
rs72654437	19	45416099	G	A	870025	156	0.0292	-0.0133063	0.00527627	0.0116718	829062	157	0.0295	0.0662025	0.0053954	1.30971e-34	850961	164	0.0294	0.00230368	0.0052953	0.663532	0.0165865	FALSE	FALSE	FALSE	0.0449882	462918	0.91	Sepsis
rs72683923	14	50735947	T	C	876805	158	0.0158	0.000263396	0.00668551	0.968573	835834	160	0.0157	-0.00701896	0.00687584	0.307342	857641	166	0.0157	-0.0422811	0.00675317	3.82697e-10	-0.0579272	FALSE	FALSE	FALSE	0.0511125	462918	0.47	Sepsis
rs72729610	4	154190965	A	G	888181	169	0.166	-0.0162468	0.00213428	2.69241e-14	842624	165	0.167	-0.0127422	0.00219052	5.99221e-09	862926	175	0.167	-0.00653483	0.00215521	0.00242852	-0.04541	FALSE	FALSE	FALSE	0.0190991	462918	0.0290001	Sepsis
rs72773105	16	57028758	A	G	882169	158	0.0178	-0.0482195	0.00608309	2.24846e-15	841327	160	0.0178	0.00769962	0.00623193	0.21664	861424	166	0.0178	0.00181124	0.00612591	0.767483	-0.182178	FALSE	FALSE	FALSE	0.0572742	462918	0.00109999	Sepsis
rs72812817	5	173356748	A	G	887354	168	0.316	-0.0118468	0.00170921	4.17417e-12	841821	164	0.316	-0.00415537	0.00175184	0.0176919	862102	174	0.316	0.0106305	0.00172424	7.03385e-10	0.0243449	FALSE	FALSE	FALSE	0.0154382	462918	0.11	Sepsis
rs72844048	11	3105622	G	A	876005	156	0.0147	-0.053531	0.00719782	1.0291e-13	835066	157	0.0146	-0.0240295	0.00745127	0.00126023	856851	164	0.0146	0.0122992	0.00730226	0.0921236	-0.0175038	FALSE	FALSE	FALSE	0.0532297	462918	0.57	Sepsis
rs72885907	11	30185850	G	A	875744	166	0.367	0.00630977	0.00167898	0.00017121	830192	162	0.367	0.00115751	0.00172133	0.501297	851742	172	0.367	-0.010648	0.00169007	2.97011e-10	-0.00426168	FALSE	FALSE	FALSE	0.0147492	462918	0.9	Sepsis
rs72902590	2	21289068	G	A	883446	162	0.0374	0.0178081	0.00417127	1.96151e-05	842567	164	0.0372	-0.0916696	0.00428317	1.27234e-101	861537	171	0.0371	-0.015034	0.00422797	0.000376768	0.00830209	FALSE	FALSE	FALSE	0.0342679	462918	0.649999	Sepsis
rs72934503	6	98583488	A	G	551838	111	0.461	0.0111739	0.0020249	3.42396e-08	547117	114	0.46	-0.00332685	0.00204668	0.104059	563720	120	0.461	-0.00612313	0.00201036	0.00232072	-0.0172812	FALSE	FALSE	FALSE	0.0142251	462918	0.24	Sepsis
rs72946301	2	111861838	G	A	887533	167	0.1	0.00376149	0.00269343	0.162551	842555	165	0.1	0.000553818	0.00276589	0.8413	862277	173	0.1	-0.0193085	0.00272163	1.29856e-12	0.0553552	FALSE	FALSE	FALSE	0.0246092	462918	0.0259998	Sepsis
rs7300593	12	53790450	T	C	884160	169	0.172	-0.0153712	0.00211455	3.61479e-13	838316	164	0.172	0.0131397	0.0021672	1.33619e-09	858707	174	0.172	0.00693705	0.00213246	0.00114164	0.0123605	FALSE	FALSE	FALSE	0.0187626	462918	0.54	Sepsis
rs73068475	7	26397540	G	A	881720	168	0.124	-0.017479	0.00242366	5.52089e-13	841683	164	0.124	-0.00583071	0.00247969	0.0187036	861964	174	0.124	0.0196907	0.00244004	7.0398e-16	0.0377171	FALSE	FALSE	FALSE	0.0213166	462918	0.12	Sepsis
rs73602128	20	566768	T	C	887444	167	0.0776	0.0176473	0.00307235	9.25153e-09	842466	165	0.0771	-0.00193438	0.00316885	0.541573	863449	173	0.0775	-0.0138542	0.003102	7.96155e-06	0.00550354	FALSE	FALSE	FALSE	0.0272262	462918	0.82	Sepsis
rs73729220	6	32342119	A	G	788020	150	0.0148	-0.0204229	0.00678901	0.00262775	752370	152	0.0149	0.0320155	0.00689177	3.39306e-06	770056	158	0.0149	0.0408152	0.00681044	2.05961e-09	0.0732981	FALSE	FALSE	FALSE	0.0582503	462918	0.33	Sepsis
rs746390	8	9103712	T	G	875102	164	0.283	0.0122909	0.00180559	9.95595e-12	830137	162	0.283	0.00846114	0.00185593	5.14037e-06	849836	170	0.283	-0.00561529	0.00182437	0.00208441	0.00177445	FALSE	FALSE	FALSE	0.0156693	462918	0.649999	Sepsis
rs74714416	15	57491156	C	T	884090	165	0.0405	-0.0103904	0.00421794	0.0137633	842576	165	0.0405	0.027444	0.00433524	2.44455e-10	863331	173	0.0404	0.0285337	0.00425906	2.09091e-11	0.0120292	FALSE	FALSE	FALSE	0.0361956	462918	0.87	Sepsis
rs7497973	15	23948571	A	G	877002	164	0.487	-0.00945877	0.00162261	5.5642e-09	832032	162	0.487	-0.0010281	0.00166735	0.537494	853008	170	0.486	0.00388026	0.00163936	0.017936	0.00678267	FALSE	FALSE	FALSE	0.014215	462918	0.44	Sepsis
rs75130471	13	94085242	G	A	858702	161	0.246	-0.0105108	0.00187551	2.09176e-08	813636	157	0.246	-0.000296475	0.00192106	0.87735	834714	167	0.246	0.00758557	0.00188831	5.89134e-05	0.0200732	FALSE	FALSE	FALSE	0.0163054	462918	0.29	Sepsis
rs7515577	1	93009438	A	C	888187	169	0.206	-0.00498046	0.00199699	0.0126318	842629	165	0.207	-0.0251741	0.0020404	5.66654e-35	862931	175	0.207	-0.00507525	0.00200869	0.0115157	0.00784986	FALSE	FALSE	FALSE	0.0174943	462918	0.73	Sepsis
rs75393372	6	139187883	T	C	888141	169	0.0773	-0.000845514	0.00299314	0.777572	842581	165	0.0776	0.0196906	0.00307061	1.43057e-10	862884	175	0.0775	0.00507069	0.00302145	0.0933021	-0.0573208	FALSE	FALSE	FALSE	0.0259998	462918	0.02	Sepsis
rs75460349	1	27180088	A	C	883435	162	0.0237	-0.0844694	0.00515805	2.82745e-60	842555	164	0.0239	0.0730405	0.00527861	1.52287e-43	861422	170	0.024	0.055191	0.00519598	2.35801e-26	-0.0609375	FALSE	FALSE	FALSE	0.0477201	462918	0.21	Sepsis
rs7586605	2	85561141	T	C	887524	167	0.268	-0.0120117	0.00181958	4.07407e-11	842546	165	0.268	0.000673147	0.00186586	0.718271	862266	173	0.268	0.00194883	0.00183566	0.288394	-0.00777868	FALSE	FALSE	FALSE	0.0159117	462918	0.630001	Sepsis
rs75907879	1	16170903	C	T	848887	157	0.12	0.0063933	0.00257388	0.0129947	807978	159	0.121	0.0200726	0.0026267	2.14279e-14	834997	165	0.121	-0.00142207	0.00257607	0.580927	-0.0206049	FALSE	FALSE	FALSE	0.0214506	462918	0.37	Sepsis
rs76086106	5	39491186	G	A	883562	163	0.0439	0.0308176	0.00405247	2.85685e-14	842571	164	0.0438	0.0111356	0.00415283	0.00733042	861538	171	0.0439	-0.00905933	0.00407712	0.0262838	0.0510114	FALSE	FALSE	FALSE	0.0371286	462918	0.19	Sepsis
rs76428106	13	28604007	T	C	874113	154	0.0112	-0.0587119	0.00830415	1.54724e-12	833106	153	0.0112	-0.0276202	0.00861305	0.00134227	854857	161	0.0112	0.0184033	0.00842404	0.0289169	-0.0482757	FALSE	FALSE	FALSE	0.0652696	462918	0.58	Sepsis
rs7662031	4	77205338	C	T	888191	169	0.203	0.00841325	0.0019883	2.32263e-05	842631	165	0.203	0.00708836	0.00203738	0.000502998	862934	175	0.202	-0.0110808	0.0020042	3.22448e-08	0.0110568	FALSE	FALSE	FALSE	0.0173626	462918	0.38	Sepsis
rs76643124	9	136356448	G	A	879131	159	0.0283	0.0134378	0.00485445	0.00563771	834957	158	0.0286	-0.029786	0.00496212	1.94091e-09	855479	165	0.0288	0.00815466	0.00488087	0.0947732	-0.0307677	FALSE	FALSE	FALSE	0.0559719	462918	0.39	Sepsis
rs76738473	19	33870906	T	C	882653	162	0.0281	-0.00614746	0.00478628	0.199005	841746	164	0.0279	-0.0269765	0.00491234	3.98358e-08	861895	170	0.028	-0.0153464	0.00483199	0.00149321	0.00726627	FALSE	FALSE	FALSE	0.0428161	462918	0.87	Sepsis
rs7696969	4	143326714	G	T	885560	168	0.363	-0.0115344	0.00166555	4.35114e-12	840018	164	0.362	0.00470676	0.00170889	0.00588216	860302	174	0.362	0.0135886	0.0016813	6.36096e-16	-0.011058	FALSE	FALSE	FALSE	0.0146177	462918	0.42	Sepsis
rs77032723	8	19763992	C	T	888164	169	0.129	0.0947401	0.00240933	0	842605	165	0.129	-0.000386871	0.00247205	0.87564	862907	175	0.129	-0.100354	0.00243107	0	0.0717776	FALSE	FALSE	FALSE	0.0212889	462918	0.000909997	Sepsis
rs77391147	9	107527369	A	G	880721	159	0.0154	-0.0492961	0.00680046	4.20058e-13	839669	159	0.0153	0.00825754	0.00702123	0.239562	858709	167	0.0154	-0.00452006	0.00685739	0.509798	0.0440055	FALSE	FALSE	FALSE	0.0558614	462918	0.41	Sepsis
rs77437185	9	107594698	G	A	882893	162	0.0387	0.0904249	0.00417329	4.15422e-104	841993	164	0.0385	0.00933171	0.0042986	0.0299409	860868	170	0.0386	0.00715197	0.00422302	0.0903475	0.0514882	FALSE	FALSE	FALSE	0.0368664	462918	0.11	Sepsis
rs7746081	6	16126934	G	A	887322	168	0.33	0.00222514	0.00169464	0.189168	841787	164	0.33	-0.0310815	0.00173739	1.41703e-71	862068	174	0.33	0.00101858	0.00170983	0.551362	-0.0256997	FALSE	FALSE	FALSE	0.0154384	462918	0.05	Sepsis
rs77502095	12	133119022	G	A	736196	159	0.142	-0.000733065	0.00242829	0.76274	713371	158	0.141	0.0160538	0.0024867	1.07602e-10	729358	166	0.141	0.0129019	0.00245311	1.44522e-07	0.0338754	FALSE	FALSE	FALSE	0.0204489	462918	0.11	Sepsis
rs7758845	6	135428537	A	C	888184	169	0.279	-0.0116018	0.00177614	6.48841e-11	842627	165	0.279	-0.0246142	0.00181941	1.05921e-41	862930	175	0.279	-0.00171612	0.00178983	0.337651	-0.00761838	FALSE	FALSE	FALSE	0.0159505	462918	0.61	Sepsis
rs77697917	17	41840849	C	T	877681	160	0.0273	-0.190427	0.00505152	0	836662	161	0.0276	-0.0374957	0.00515728	3.58316e-13	858618	168	0.0275	0.156265	0.00507059	1.50816e-208	-0.0230284	FALSE	FALSE	FALSE	0.0429055	462918	0.450001	Sepsis
rs77704739	5	52080909	T	C	883546	163	0.0361	0.00541087	0.00428874	0.207076	842617	165	0.0361	-0.0488493	0.00440125	1.26911e-28	861524	171	0.036	0.0197046	0.00433082	5.36831e-06	-0.0139458	FALSE	FALSE	FALSE	0.0355027	462918	0.85	Sepsis
rs77860716	11	95456770	A	G	884065	163	0.0483	-0.00157796	0.00392982	0.688026	839905	163	0.0484	0.0225834	0.00405209	2.49999e-08	860078	169	0.0482	0.0132312	0.00398374	0.000895988	0.0127165	FALSE	FALSE	FALSE	0.0310137	462918	0.69	Sepsis
rs77960347	18	47109955	A	G	881407	159	0.0121	0.250863	0.00722567	4.1716e-264	839817	158	0.0121	0.0639705	0.00740546	5.70614e-18	860046	165	0.0121	0.0359449	0.00727694	7.8298e-07	-0.131662	FALSE	FALSE	FALSE	0.0616735	462918	0.0230001	Sepsis
rs78058190	2	219699999	G	A	855037	150	0.0529	-0.0748945	0.00415652	1.39326e-72	811174	151	0.0533	0.0232453	0.00428373	5.74969e-08	834985	157	0.0532	0.0709685	0.00418097	1.27542e-64	0.0622253	FALSE	FALSE	FALSE	0.0365877	462918	0.12	Sepsis
rs7826246	8	126409614	A	G	824332	153	0.0872	-0.0112043	0.00331622	0.000728464	782803	155	0.0879	0.0116787	0.00341819	0.000634007	828610	162	0.0871	0.0245714	0.00329941	9.53346e-14	0.0279735	FALSE	FALSE	FALSE	0.0260894	462918	0.31	Sepsis
rs7864568	9	78212428	G	A	848191	160	0.321	-1.33632e-05	0.00181186	0.994115	804264	160	0.321	-0.0155363	0.00186321	7.5265e-17	846246	167	0.32	0.0010578	0.00180712	0.558312	0.00339992	FALSE	FALSE	FALSE	0.0154587	462918	0.88	Sepsis
rs78908794	11	116638854	T	C	882515	160	0.0194	0.0107361	0.00568784	0.059086	841486	161	0.0194	0.0153431	0.00583847	0.00859058	861769	168	0.0195	0.0559375	0.00573649	1.82351e-22	0.0257276	FALSE	FALSE	FALSE	0.0593116	462918	0.760001	Sepsis
rs79287178	3	172294500	G	A	880870	161	0.0285	-0.025021	0.00493272	3.92716e-07	839937	163	0.0284	0.0101154	0.00508822	0.0468113	858844	169	0.0285	0.0589021	0.00499355	4.11081e-32	0.00156931	FALSE	FALSE	FALSE	0.0429013	462918	0.79	Sepsis
rs793900	4	185253019	C	T	884584	165	0.407	0.00334977	0.0016231	0.0390357	839708	163	0.408	0.0107502	0.00166363	1.03401e-10	859327	171	0.408	0.0070838	0.00163885	1.54326e-05	0.0139358	FALSE	FALSE	FALSE	0.0143765	462918	0.2	Sepsis
rs79391862	15	53739426	A	C	874544	152	0.0232	-0.00930259	0.00589074	0.114293	833998	155	0.0231	-0.0646289	0.00603927	1.00206e-26	855402	160	0.0232	-0.00744587	0.00587336	0.204892	-0.039892	FALSE	FALSE	FALSE	0.0618786	462918	0.56	Sepsis
rs7955221	12	100850750	A	C	870837	165	0.452	-0.00423962	0.00164978	0.0101755	829349	161	0.453	-0.011502	0.00169065	1.02249e-11	850875	171	0.453	-0.00277157	0.00166098	0.0951897	0.00915276	FALSE	FALSE	FALSE	0.0143171	462918	0.62	Sepsis
rs79639690	2	227605895	T	C	882721	162	0.0465	-0.0134151	0.00386909	0.000525814	841816	164	0.0461	-0.000630982	0.00397316	0.873818	860698	170	0.0463	0.024247	0.0039009	5.10817e-10	0.00245164	FALSE	FALSE	FALSE	0.033904	462918	0.84	Sepsis
rs79760705	5	53298716	G	T	888189	169	0.108	-0.018547	0.00255489	3.88776e-13	842630	165	0.108	0.0122361	0.00262279	3.08168e-06	862934	175	0.108	0.0259065	0.00257994	1.00127e-23	-0.0408423	FALSE	FALSE	FALSE	0.0225301	462918	0.0439997	Sepsis
rs79778025	1	26449337	A	G	703850	118	0.176	0.00966941	0.00240415	5.77143e-05	683721	120	0.176	-0.0164675	0.00243427	1.33437e-11	703331	126	0.176	-0.0101717	0.00238646	2.02375e-05	-0.0441855	FALSE	FALSE	FALSE	0.0186681	462918	0.00850002	Sepsis
rs79949326	7	6461310	C	T	882643	169	0.249	0.029538	0.00186514	1.73202e-56	842583	165	0.249	0.00536252	0.0019063	0.00490738	862886	175	0.249	-0.00114739	0.00187577	0.540743	0.0007482	FALSE	FALSE	FALSE	0.0166035	462918	0.54	Sepsis
rs8041391	15	89102448	C	T	882440	167	0.154	-0.00398851	0.00230453	0.0835006	836905	163	0.154	0.0147124	0.00237373	5.71819e-10	858451	173	0.154	0.00591367	0.00232692	0.0110405	0.0220182	FALSE	FALSE	FALSE	0.0198885	462918	0.31	Sepsis
rs8130925	21	43725765	G	T	882440	167	0.496	0.00940643	0.00161719	6.00827e-09	832591	162	0.497	-0.00461193	0.00166645	0.0056485	852957	172	0.497	-0.0023218	0.00163826	0.156414	-0.0032428	FALSE	FALSE	FALSE	0.0142298	462918	0.79	Sepsis
rs854562	7	94947969	C	T	882692	169	0.313	-0.010592	0.00173117	9.45163e-10	842631	165	0.314	-0.00108376	0.00176718	0.539697	862935	175	0.314	-0.00139451	0.00173819	0.422393	-0.0175288	FALSE	FALSE	FALSE	0.0152676	462918	0.21	Sepsis
rs901746	11	47260319	A	G	888174	169	0.313	0.0444986	0.001751	1.80012e-142	842614	165	0.314	0.000573525	0.00178921	0.748554	858690	174	0.313	-0.0234862	0.00176453	2.02013e-40	0.0114554	FALSE	FALSE	FALSE	0.015444	462918	0.46	Sepsis
rs9342045	6	86425148	T	C	878372	167	0.451	-0.010882	0.00163811	3.07317e-11	832802	163	0.451	0.000792665	0.00167742	0.636534	853106	173	0.451	0.0103733	0.00164946	3.1971e-10	-0.015471	FALSE	FALSE	FALSE	0.0142565	462918	0.19	Sepsis
rs9374588	6	116311701	G	A	888068	169	0.326	0.0141433	0.00170613	1.13538e-16	842508	165	0.327	0.00866437	0.00174832	7.20236e-07	862813	175	0.327	0.00267796	0.00172032	0.11955	0.00967715	FALSE	FALSE	FALSE	0.0152616	462918	0.760001	Sepsis
rs9410207	9	91404799	T	C	883768	167	0.0661	-0.00263028	0.00324782	0.418021	838287	163	0.066	-0.0209895	0.00333889	3.24974e-10	862083	174	0.0663	-0.001106	0.00326504	0.734806	-0.0268667	FALSE	FALSE	FALSE	0.0288347	462918	0.26	Sepsis
rs9431827	1	230440257	T	C	872060	163	0.331	-0.0126291	0.00173317	3.17625e-13	827097	161	0.33	-0.00036221	0.00177888	0.838653	846795	169	0.33	0.0104456	0.00175095	2.43624e-09	0.016542	FALSE	FALSE	FALSE	0.0153269	462918	0.35	Sepsis
rs9447497	6	76219717	T	C	885560	168	0.364	0.00923715	0.00166153	2.70666e-08	840018	164	0.364	-0.0016209	0.00170086	0.340596	860302	174	0.364	-0.000543843	0.00167314	0.745148	0.00561975	FALSE	FALSE	FALSE	0.0148181	462918	0.74	Sepsis
rs960230	21	42622479	G	A	877527	166	0.212	0.0115081	0.00196965	5.13574e-09	831982	162	0.213	-0.00117236	0.00202219	0.562085	853529	172	0.212	-0.0132493	0.00198888	2.70698e-11	-0.016952	FALSE	FALSE	FALSE	0.017298	462918	0.23	Sepsis
rs9608668	22	28545329	T	C	877544	166	0.26	-0.0104457	0.00191504	4.90943e-08	831997	162	0.26	0.000626439	0.00196826	0.75028	853545	172	0.26	0.0102024	0.00193006	1.24984e-07	0.00745729	FALSE	FALSE	FALSE	0.0161761	462918	0.86	Sepsis
rs9637619	4	105845011	G	A	888190	169	0.163	-0.0121061	0.0021782	2.73124e-08	842631	165	0.164	0.000983531	0.00223741	0.660238	862935	175	0.164	0.00172907	0.00219967	0.431833	0.0479019	FALSE	FALSE	FALSE	0.0202406	462918	0.0129999	Sepsis
rs9657371	8	4782658	C	A	885521	168	0.376	0.00739555	0.00164486	6.91924e-06	839979	164	0.376	-0.000515923	0.00168566	0.759554	860262	174	0.375	-0.0102811	0.00165908	5.75977e-10	-0.020176	FALSE	FALSE	FALSE	0.0143437	462918	0.24	Sepsis
rs969075	20	17792323	C	T	875763	166	0.335	0.000697956	0.00173303	0.687141	830210	162	0.334	-0.0152619	0.00177998	9.97801e-18	851761	172	0.334	0.000978609	0.00174916	0.575838	0.00540477	FALSE	FALSE	FALSE	0.0151071	462918	0.66	Sepsis
rs9805560	13	50076079	A	G	885512	168	0.466	-0.00152446	0.00160856	0.343273	835654	163	0.465	0.0109092	0.0016504	3.84232e-11	856026	173	0.465	0.000978277	0.00162287	0.546637	0.0178339	FALSE	FALSE	FALSE	0.0142564	462918	0.25	Sepsis
rs9817452	3	156795414	G	T	876419	167	0.38	0.0228512	0.00166836	1.06092e-42	830946	163	0.382	0.00237884	0.00171283	0.164883	851162	173	0.382	-0.0193132	0.00168499	2.0495e-30	-0.000333871	FALSE	FALSE	FALSE	0.0146301	462918	0.61	Sepsis
rs9828193	3	66841702	A	G	888126	169	0.178	-0.0122702	0.00211399	6.46413e-09	842568	165	0.179	0.00250489	0.00217093	0.248569	862869	175	0.179	0.0152529	0.00213372	8.77305e-13	-0.0221008	FALSE	FALSE	FALSE	0.0188999	462918	0.11	Sepsis
rs9867989	3	24291197	T	C	888183	169	0.12	-0.0152574	0.00246032	5.59672e-10	842624	165	0.12	0.00160512	0.00252215	0.52451	862927	175	0.12	0.0144565	0.00247961	5.53773e-09	-0.0533056	FALSE	FALSE	FALSE	0.0221046	462918	0.012	Sepsis
rs9912287	17	1630992	G	A	877922	164	0.218	0.00363818	0.00195932	0.0633313	828096	159	0.218	0.00609885	0.00201758	0.00250403	848441	169	0.218	0.0145823	0.00198385	1.97459e-13	-0.0132336	FALSE	FALSE	FALSE	0.0171588	462918	0.51	Sepsis
rs9923623	16	11468267	C	T	849646	158	0.335	0.0126205	0.00176572	8.83666e-13	800300	153	0.336	0.00654971	0.00182178	0.000324111	825653	164	0.335	-0.00156742	0.00178427	0.379691	0.00563173	FALSE	FALSE	FALSE	0.0148722	462918	0.47	Sepsis
rs9924509	16	67573296	T	C	888163	169	0.09	0.0562078	0.00279325	4.66713e-90	842604	165	0.0902	-0.00687004	0.00286393	0.0164482	864172	175	0.0901	-0.0173677	0.00281355	6.70581e-10	-0.012518	FALSE	FALSE	FALSE	0.025564	462918	0.43	Sepsis
rs9976784	21	46907479	G	A	878878	163	0.202	-0.0182914	0.0019894	3.76986e-20	833941	161	0.202	-0.00836784	0.00203872	4.05264e-05	854888	169	0.202	0.00712715	0.00200356	0.000374767	0.00286943	FALSE	FALSE	FALSE	0.0177698	462918	0.86	Sepsis

## Sheet: S6
Supplementary Table 6. SNPs used in the MVMR analysis for lipids on 28-day mortality of sepsis patients after removing confounding SNPs
SNP	Chr	Pos	Oa	Ea	N_HDL	N_studies_HDL	EAF_HDL	Beta_HDL	SE_HDL	P_HDL	N_LDL	N_studies_LDL	EAF_LDL	Beta_LDL	SE_LDL	P_LDL	N_TG	N_studies_TG	EAF_TG	Beta_TG	SE_TG	P_TG	Beta_outcome	Remove	Palindromic	Ambiguous	SE_outcome	Samplesize_outcome	P_outcome	Outcome
rs10030238	4	141808805	A	G	888125	169	0.405	0.0057494	0.0016239	0.000399386	842565	165	0.406	0.000307686	0.00166681	0.853546	862870	175	0.406	-0.00943844	0.0016395	8.57e-09	0.0235494	FALSE	FALSE	FALSE	0.0340714	486484	0.489454	Sepsis28
rs10076475	5	156422231	A	G	877448	166	0.426	-0.000493421	0.00162278	0.761083	831903	162	0.427	-0.00907709	0.00166389	4.89e-08	852185	172	0.426	-0.00971719	0.00163701	2.92e-09	-0.0469017	FALSE	FALSE	FALSE	0.0337748	486484	0.164936	Sepsis28
rs1007766	7	1034903	A	G	870159	165	0.49	0.00980151	0.00161671	1.34e-09	830367	161	0.489	0.0105561	0.00165095	1.62e-10	850400	171	0.49	-0.00372813	0.00162369	0.021671	-0.00815364	FALSE	FALSE	FALSE	0.0334131	486484	0.807212	Sepsis28
rs10118003	9	96918293	T	C	887357	168	0.443	0.00470624	0.00161367	0.00354003	841822	164	0.443	-0.00478	0.0016554	0.00388292	862100	174	0.443	-0.00977397	0.00162828	1.94e-09	0.0343949	FALSE	FALSE	FALSE	0.0336344	486484	0.306492	Sepsis28
rs1016565	9	1032567	G	A	880000	166	0.311	-0.0129861	0.00173113	6.31e-14	834503	162	0.313	-0.00366715	0.00177664	0.0390089	854744	172	0.312	0.0104981	0.00174807	1.91e-09	-0.000121936	FALSE	FALSE	FALSE	0.0363776	486484	0.997326	Sepsis28
rs10184376	2	158442005	C	T	887600	167	0.0739	-0.00197821	0.0030201	0.512458	842624	165	0.0737	-0.0271297	0.00310033	2.12e-18	862344	173	0.0739	-0.00232593	0.00304811	0.44542	0.107733	FALSE	FALSE	FALSE	0.0629296	486484	0.086904	Sepsis28
rs10215153	7	116399131	G	A	872893	167	0.307	-0.00981806	0.00174854	1.97e-08	832823	163	0.308	0.00522775	0.00178675	0.00343524	853129	173	0.308	0.0120199	0.00175732	7.92e-12	0.0167718	FALSE	FALSE	FALSE	0.035885	486484	0.640231	Sepsis28
rs10273527	7	139036598	G	T	879953	168	0.235	0.0127482	0.00190595	2.25e-11	839909	164	0.235	-0.00216055	0.00194708	0.267156	860192	174	0.235	-0.0089166	0.00191363	3.17e-06	0.00836616	FALSE	FALSE	FALSE	0.0395184	486484	0.832339	Sepsis28
rs1037117	15	102068658	G	A	858253	164	0.252	0.0113599	0.00187642	1.41e-09	813347	162	0.253	-0.00999225	0.0019301	2.25e-07	841880	170	0.253	0.0115437	0.00188812	9.73e-10	-0.0186704	FALSE	FALSE	FALSE	0.0384154	486484	0.626959	Sepsis28
rs1045279	3	141663683	T	C	885401	168	0.155	0.0108759	0.00223811	1.18e-06	839859	164	0.155	-0.00396049	0.00229238	0.0840463	860145	174	0.155	-0.0129117	0.00225427	1.02e-08	-0.00742497	FALSE	FALSE	FALSE	0.0470435	486484	0.874589	Sepsis28
rs1056610	22	39080078	T	C	887327	168	0.314	-0.0102068	0.00172862	3.54e-09	837477	163	0.315	-0.00104922	0.00177136	0.553633	857846	173	0.315	0.0162386	0.00174197	1.14e-20	0.00387125	FALSE	FALSE	FALSE	0.0361095	486484	0.914623	Sepsis28
rs1061599	18	212756	A	C	884721	167	0.272	0.00971206	0.00179327	6.1e-08	841816	164	0.272	-0.00422051	0.00183677	0.0215738	860729	173	0.272	-0.0111491	0.00180772	6.94e-10	0.000752696	FALSE	FALSE	FALSE	0.0378332	486484	0.984127	Sepsis28
rs10733794	10	65355538	G	A	878327	167	0.328	-0.0095337	0.00172308	3.15e-08	832759	163	0.327	-0.0077326	0.00176639	1.2e-05	854327	173	0.327	0.0194569	0.0017351	3.49e-29	-0.000309252	FALSE	FALSE	FALSE	0.0352701	486484	0.993004	Sepsis28
rs10763928	10	33632954	C	T	887349	168	0.0891	-0.0264454	0.00282023	6.79e-21	841815	164	0.0886	0.00208199	0.00289755	0.472428	857868	173	0.0889	0.0190674	0.00285184	2.29e-11	-0.0523149	FALSE	FALSE	FALSE	0.057723	486484	0.364772	Sepsis28
rs1077835	15	58723426	A	G	888183	169	0.214	0.109511	0.00193245	0	838309	164	0.214	0.00470403	0.00198862	0.018007	858700	174	0.215	0.0415337	0.0019571	5.97e-100	-0.0312629	FALSE	FALSE	FALSE	0.0403151	486484	0.438065	Sepsis28
rs10784771	12	69621264	A	G	871666	166	0.448	0.00303094	0.00166517	0.0687288	830141	162	0.447	0.000122864	0.00170376	0.942512	851689	172	0.447	-0.00992532	0.00167328	3e-09	-0.020464	FALSE	FALSE	FALSE	0.0335727	486484	0.542164	Sepsis28
rs10818471	9	123394045	G	A	887356	168	0.298	0.00995215	0.00176109	1.59e-08	837506	163	0.298	-0.00305807	0.00180862	0.0908692	862100	174	0.298	-0.0118196	0.00177401	2.69e-11	-0.103498	FALSE	FALSE	FALSE	0.0363365	486484	0.00439481	Sepsis28
rs10818580	9	124415022	G	A	887261	168	0.261	0.00210969	0.00183574	0.250461	837412	163	0.263	0.011009	0.00189063	5.78e-09	862006	174	0.262	0.00171779	0.00185292	0.353889	-0.0231788	FALSE	FALSE	FALSE	0.0380953	486484	0.542895	Sepsis28
rs10826337	10	61409469	G	A	872969	166	0.42	-0.011349	0.00164084	4.63e-12	827476	162	0.421	0.000596799	0.00168437	0.723102	848968	172	0.421	0.00926405	0.00165529	2.19e-08	0.0164996	FALSE	FALSE	FALSE	0.0340002	486484	0.627479	Sepsis28
rs1086246	9	13701224	A	G	875738	166	0.33	-0.00992142	0.00171772	7.65e-09	830187	162	0.33	0.00502208	0.00176042	0.00433395	850474	172	0.329	0.0114354	0.00173218	4.06e-11	0.0464939	FALSE	FALSE	FALSE	0.0352773	486484	0.187518	Sepsis28
rs10903129	1	25768937	G	A	868966	168	0.458	-0.00419878	0.0016133	0.00925189	842628	165	0.458	-0.0246873	0.00163621	1.94e-51	862933	175	0.458	-0.00318368	0.00161078	0.0481	-0.0387666	FALSE	FALSE	FALSE	0.0334926	486484	0.24708	Sepsis28
rs10936349	3	100453859	C	T	875759	166	0.341	0.00396762	0.00175326	0.0236359	830209	162	0.341	0.0111891	0.00179982	5.07e-10	850493	172	0.34	-0.00421268	0.00176887	0.0172392	-0.0306017	FALSE	FALSE	FALSE	0.0349771	486484	0.381625	Sepsis28
rs11000443	10	74665640	C	A	883564	163	0.0434	-0.0124414	0.00391096	0.00146685	842633	165	0.0433	-0.0230389	0.00399798	8.28e-09	862803	171	0.0432	0.0311967	0.00393581	2.26e-15	-0.0365667	FALSE	FALSE	FALSE	0.0817147	486484	0.65452	Sepsis28
rs11009319	10	33537248	G	A	887358	168	0.137	0.00865991	0.00230516	0.000172134	841824	164	0.138	-0.00373219	0.00236426	0.114431	863368	174	0.138	-0.0137948	0.00232402	2.93e-09	-0.0715061	FALSE	FALSE	FALSE	0.0486845	486484	0.141897	Sepsis28
rs11038700	11	45899791	A	C	888171	169	0.277	0.0121809	0.00179999	1.31e-11	838295	164	0.277	-0.0027938	0.00185231	0.131483	858687	174	0.277	-0.00937158	0.00182057	2.64e-07	-0.0598886	FALSE	FALSE	FALSE	0.0374613	486484	0.109892	Sepsis28
rs11075253	16	15148646	C	A	871645	164	0.302	0.0172447	0.00176804	1.78e-22	826118	160	0.302	0.0105616	0.00181806	6.27e-09	849340	170	0.302	-0.0255827	0.00178318	1.12e-46	0.00853093	FALSE	FALSE	FALSE	0.0365931	486484	0.815661	Sepsis28
rs11113118	12	107199142	G	A	883319	168	0.228	-0.00918553	0.00189985	1.33e-06	837509	163	0.228	-0.000524107	0.00194623	0.787704	857877	173	0.228	0.0169119	0.00191607	1.08e-18	0.0354344	FALSE	FALSE	FALSE	0.0385394	486484	0.357869	Sepsis28
rs11161570	1	85721911	C	T	887930	168	0.497	0.00889026	0.00159311	2.4e-08	842379	164	0.497	0.00212654	0.00163161	0.192459	862676	174	0.496	-0.00610516	0.00160579	0.000143552	-0.0163294	FALSE	FALSE	FALSE	0.0332579	486484	0.62343	Sepsis28
rs11206346	1	54883983	T	C	888109	169	0.462	0.00470611	0.00160058	0.00327944	842551	165	0.461	-0.00806973	0.00164218	8.92e-07	862857	175	0.461	-0.0120618	0.00161624	8.47e-14	0.000778053	FALSE	FALSE	FALSE	0.0334502	486484	0.981443	Sepsis28
rs11206517	1	55526428	T	G	883531	163	0.0394	-0.0110407	0.00419064	0.00842341	842599	165	0.0393	0.0811491	0.00429602	1.4e-79	861506	171	0.0393	0.00919004	0.00422375	0.0295701	0.0188009	FALSE	FALSE	FALSE	0.0935531	486484	0.840726	Sepsis28
rs11240358	1	205070573	G	A	878395	167	0.399	-0.00902517	0.00164167	3.85e-08	832826	163	0.399	0.00733122	0.00168166	1.3e-05	853129	173	0.399	0.0135349	0.00165412	2.78e-16	-0.00225528	FALSE	FALSE	FALSE	0.0341879	486484	0.947404	Sepsis28
rs112540547	16	68844713	A	G	885473	167	0.0565	-0.0332766	0.00355632	8.2e-21	839914	163	0.0568	-0.00695486	0.00366034	0.0574254	861481	173	0.0567	-0.00139808	0.00360042	0.697786	0.0572643	FALSE	FALSE	FALSE	0.071474	486484	0.423021	Sepsis28
rs1128162	17	26721791	A	C	887337	168	0.446	0.00975095	0.00160935	1.37e-09	841804	164	0.447	-0.0132317	0.0016491	1.03e-15	863349	174	0.447	0.0105363	0.00162162	8.17e-11	0.0239401	FALSE	FALSE	FALSE	0.0336353	486484	0.476616	Sepsis28
rs1133400	10	134459388	A	G	881857	165	0.209	-0.00670316	0.00197786	0.000701231	832590	162	0.209	0.00266563	0.00203583	0.190413	852374	170	0.209	0.0144629	0.00200433	5.36e-13	0.027693	FALSE	FALSE	FALSE	0.0402308	486484	0.491231	Sepsis28
rs113371168	6	11837368	G	A	887359	168	0.0682	-0.00344739	0.00316403	0.275908	841821	164	0.0678	-0.018493	0.0032589	1.39e-08	862103	174	0.068	-0.00913173	0.00320097	0.00433358	-0.0224005	FALSE	FALSE	FALSE	0.0638171	486484	0.725581	Sepsis28
rs1135908	19	808742	G	T	841399	148	0.15	-0.00965506	0.00230192	2.74e-05	796499	143	0.15	0.0143848	0.00236595	1.2e-09	818609	152	0.151	0.014939	0.00232545	1.33e-10	0.00598032	FALSE	FALSE	FALSE	0.0483312	486484	0.901524	Sepsis28
rs1136348	1	16661427	C	T	887160	168	0.154	0.00522797	0.00228155	0.0219396	841624	164	0.154	-0.0133317	0.00234493	1.31e-08	861904	174	0.154	-0.00864735	0.00230433	0.000174973	0.0222449	FALSE	FALSE	FALSE	0.0454889	486484	0.624829	Sepsis28
rs11621792	14	24871926	C	T	857342	160	0.447	0.00257892	0.00165655	0.119518	826464	161	0.448	0.0207703	0.00168904	9.39e-35	834447	166	0.448	0.00231211	0.00167097	0.166452	0.0159388	FALSE	FALSE	FALSE	0.0337052	486484	0.636293	Sepsis28
rs11638576	15	75260387	G	A	870844	165	0.396	1.23e-05	0.00171366	0.994253	825292	161	0.396	0.0145632	0.00175695	1.14e-16	846842	171	0.396	-0.00152778	0.0017245	0.375657	-0.0478108	FALSE	FALSE	FALSE	0.0339547	486484	0.159108	Sepsis28
rs11642733	16	30969061	G	A	886232	165	0.107	-0.0151464	0.00257735	4.18e-09	841306	163	0.106	0.00600911	0.00264598	0.0231449	862238	171	0.106	0.00624999	0.00260396	0.0163867	-0.0393256	FALSE	FALSE	FALSE	0.0523651	486484	0.45266	Sepsis28
rs11650379	17	29460252	A	G	872215	153	0.0128	0.00256677	0.00742023	0.729406	824052	154	0.0128	-0.0474849	0.00769225	6.7e-10	845044	159	0.0129	-0.0227309	0.00753284	0.00254807	0.0337376	FALSE	FALSE	FALSE	0.13962	486484	0.80906	Sepsis28
rs11651957	17	17497409	G	A	887342	168	0.0598	-0.0235882	0.00340013	3.99e-12	841807	164	0.0596	0.000736909	0.00348907	0.832727	863352	174	0.0597	0.024491	0.00342411	8.52e-13	0.0176325	FALSE	FALSE	FALSE	0.0714996	486484	0.805211	Sepsis28
rs116843064	19	8429323	G	A	874691	157	0.0201	0.217611	0.00571034	0	834040	160	0.0202	0.0187404	0.00583623	0.00132253	855630	165	0.0201	-0.244759	0.00574545	0	0.101278	FALSE	FALSE	FALSE	0.120927	486484	0.402305	Sepsis28
rs117280021	17	64294581	T	C	875271	154	0.00777	0.00107822	0.00952352	0.909859	834884	156	0.00791	0.104767	0.00977436	8.33e-27	856033	161	0.00782	-0.072337	0.00965803	6.9e-14	0.0730754	FALSE	FALSE	FALSE	0.168504	486484	0.664528	Sepsis28
rs117315666	11	116937074	G	T	883528	164	0.044	-0.00286805	0.00390108	0.462221	841808	164	0.044	-0.00438854	0.00400597	0.273298	862767	172	0.044	-0.0324886	0.00393476	1.5e-16	-0.001555	FALSE	FALSE	FALSE	0.0793591	486484	0.984367	Sepsis28
rs11751347	6	161092438	C	T	888084	169	0.0939	-0.0566146	0.00273918	6.66e-95	842528	165	0.0942	-0.0280676	0.0028137	1.95e-23	862831	175	0.0942	0.0373912	0.00276719	1.32e-41	-0.0245256	FALSE	FALSE	FALSE	0.0551509	486484	0.656537	Sepsis28
rs117590445	20	61321110	C	T	860510	145	0.0141	0.0128334	0.00738986	0.0824538	820855	145	0.014	-0.043959	0.00763359	8.48e-09	842197	153	0.0139	-0.00140381	0.00750316	0.851585	-0.0239771	FALSE	FALSE	FALSE	0.119134	486484	0.840494	Sepsis28
rs11766379	7	150208971	T	C	882681	169	0.246	-0.0177946	0.00188015	2.95e-21	842622	165	0.246	-0.00367006	0.00191984	0.0559212	862923	175	0.246	0.016012	0.00188822	2.25e-17	-0.0240877	FALSE	FALSE	FALSE	0.0397148	486484	0.544172	Sepsis28
rs11835323	12	20463433	C	T	883566	167	0.47	-0.0153754	0.00161052	1.34e-21	842616	165	0.47	9.29e-05	0.00164839	0.955066	863601	173	0.469	0.0112752	0.00162142	3.55e-12	-0.0206416	FALSE	FALSE	FALSE	0.0334285	486484	0.536916	Sepsis28
rs11846741	14	64238580	A	G	887279	168	0.0742	-0.00235262	0.00305078	0.440616	841747	164	0.0742	0.0171114	0.00313544	4.83e-08	863292	174	0.074	0.0143091	0.00308433	3.5e-06	-0.00825695	FALSE	FALSE	FALSE	0.0625499	486484	0.89498	Sepsis28
rs11870735	17	481604	C	T	887296	168	0.175	-0.0147526	0.00210836	2.61e-12	841761	164	0.175	-0.00178376	0.00216612	0.410234	863307	174	0.175	0.0136564	0.00212884	1.41e-10	-0.0210019	FALSE	FALSE	FALSE	0.0433217	486484	0.627827	Sepsis28
rs11905856	20	46356466	A	G	864439	160	0.187	0.0165207	0.00211795	6.17e-15	819904	158	0.187	0.00223891	0.0021777	0.303899	843319	166	0.187	-0.0027258	0.00213678	0.202077	-0.0382264	FALSE	FALSE	FALSE	0.0431826	486484	0.376034	Sepsis28
rs1197674	15	42149952	T	C	871035	165	0.357	0.00950087	0.00169589	2.12e-08	825661	161	0.357	-0.00186575	0.00173851	0.283186	847040	171	0.358	-0.00741967	0.00170781	1.4e-05	0.00983433	FALSE	FALSE	FALSE	0.0350518	486484	0.779044	Sepsis28
rs11997907	8	19992955	G	A	888077	169	0.0994	-0.0196875	0.0027729	1.25e-12	842517	165	0.0996	-0.000712511	0.00285643	0.80302	862821	175	0.0994	0.0197055	0.00281102	2.38e-12	0.0325387	FALSE	FALSE	FALSE	0.0551614	486484	0.55527	Sepsis28
rs12023563	1	210436110	G	A	888118	169	0.298	0.00648551	0.00176265	0.000233775	842556	165	0.298	-0.00505204	0.00180776	0.00519574	862861	175	0.298	-0.0103076	0.00177845	6.8e-09	-0.029225	FALSE	FALSE	FALSE	0.0367791	486484	0.426841	Sepsis28
rs12028554	1	154223101	G	A	877511	166	0.437	-0.00892458	0.00162881	4.27e-08	831966	162	0.437	0.00119428	0.00166721	0.473785	852248	172	0.438	0.00951755	0.00164058	6.58e-09	0.00375498	FALSE	FALSE	FALSE	0.0337114	486484	0.91131	Sepsis28
rs12069549	1	200036139	C	T	888191	169	0.124	-0.0121169	0.00240043	4.47e-07	842632	165	0.124	-0.00192772	0.00246438	0.434078	862934	175	0.124	0.0138436	0.0024261	1.16e-08	-0.0734745	FALSE	FALSE	FALSE	0.0503461	486484	0.144459	Sepsis28
rs12103674	17	37804352	T	C	886632	166	0.0754	-0.0211889	0.00304654	3.52e-12	841682	164	0.0754	-0.002633	0.00312949	0.400151	862642	172	0.0753	9.31e-05	0.00307779	0.97586	-0.0251611	FALSE	FALSE	FALSE	0.0614434	486484	0.682172	Sepsis28
rs12216486	6	160329616	G	A	888169	169	0.0909	-0.0206244	0.00278389	1.28e-13	842611	165	0.0912	0.0340836	0.00286283	1.11e-32	862915	175	0.0912	0.0231463	0.00281737	2.11e-16	0.0267857	FALSE	FALSE	FALSE	0.0567299	486484	0.63681	Sepsis28
rs12234017	5	118711834	A	G	888107	169	0.259	0.0152092	0.0018272	8.52e-17	842549	165	0.26	-0.00375818	0.00187283	0.0447832	862852	175	0.26	-0.0177715	0.00184258	5.17e-22	-0.0243241	FALSE	FALSE	FALSE	0.0386779	486484	0.529422	Sepsis28
rs12254046	10	135435981	C	T	720003	122	0.0266	-0.0109511	0.00643789	0.0889357	700516	124	0.0268	0.0184494	0.00653792	0.00477391	721882	130	0.0267	0.0412957	0.00638944	1.03e-10	0.0122462	FALSE	FALSE	FALSE	0.107054	486484	0.908926	Sepsis28
rs1229486	7	81559428	G	A	879397	166	0.467	-0.00101312	0.00161143	0.52954	839939	164	0.467	-0.00409537	0.00164791	0.0129482	859636	172	0.467	-0.0103228	0.00162151	1.94e-10	-0.00763414	FALSE	FALSE	FALSE	0.0335165	486484	0.819823	Sepsis28
rs12434231	14	100349781	T	C	887204	168	0.157	-0.0156488	0.00222884	2.2e-12	841666	164	0.156	-0.000730226	0.00229006	0.749827	863214	174	0.156	0.00694194	0.00225201	0.00205233	-0.0160194	FALSE	FALSE	FALSE	0.045875	486484	0.726942	Sepsis28
rs1250530	10	81017467	C	T	865747	162	0.304	0.0132683	0.00177134	6.86e-14	816930	159	0.304	-0.00416247	0.00182335	0.0224381	836249	167	0.304	-0.00738826	0.00179326	3.79e-05	-0.0371003	FALSE	FALSE	FALSE	0.0364502	486484	0.308756	Sepsis28
rs12506484	4	38402147	C	T	887307	168	0.0919	-0.0173083	0.00276055	3.61e-10	841770	164	0.0921	-0.000640527	0.0028281	0.820823	862051	174	0.0921	0.0104953	0.00278305	0.000162497	-0.0937525	FALSE	FALSE	FALSE	0.0585343	486484	0.109229	Sepsis28
rs12533197	7	36192606	T	G	873727	166	0.445	-0.0159914	0.00162617	8.05e-23	833691	162	0.445	0.00583318	0.00166175	0.000447663	857185	173	0.445	0.0038675	0.00163094	0.0177241	-0.0177131	FALSE	FALSE	FALSE	0.0337911	486484	0.600142	Sepsis28
rs12546096	8	126628841	A	G	881869	167	0.248	-0.0201462	0.00189925	2.75e-26	836333	163	0.249	0.00829391	0.00195372	2.18e-05	856612	173	0.249	0.0239031	0.00192109	1.54e-35	0.0981942	FALSE	FALSE	FALSE	0.0390063	486484	0.0118228	Sepsis28
rs12585801	13	81393264	G	A	888191	169	0.15	0.0140692	0.0022632	5.08e-10	842631	165	0.149	-0.00134782	0.00231879	0.561065	864200	175	0.149	-0.0044066	0.00227904	0.0531705	-0.0334729	FALSE	FALSE	FALSE	0.0474063	486484	0.480136	Sepsis28
rs12601778	17	80191348	C	T	866798	163	0.428	-0.00182884	0.00174659	0.295057	821268	159	0.43	0.00358717	0.0017949	0.0456587	844493	169	0.43	0.0117497	0.00176057	2.49e-11	0.0331547	FALSE	FALSE	FALSE	0.0341936	486484	0.332238	Sepsis28
rs1275513	2	27370970	C	T	888172	169	0.494	-0.000797024	0.00160617	0.619735	842612	165	0.494	-0.00139592	0.00164431	0.395915	862915	175	0.494	-0.012203	0.00161877	4.76e-14	0.0425304	FALSE	FALSE	FALSE	0.0333497	486484	0.202209	Sepsis28
rs12891399	14	104293533	T	C	884710	167	0.338	-0.00358084	0.00169799	0.0349558	834878	162	0.339	0.00214376	0.00174114	0.218233	855226	172	0.339	0.0119262	0.00171393	3.44e-12	-0.0245671	FALSE	FALSE	FALSE	0.0353642	486484	0.48725	Sepsis28
rs1292042	17	57934995	A	G	888116	169	0.194	-0.0120229	0.00202973	3.15e-09	842558	165	0.194	-0.00751481	0.00207776	0.000298286	864127	175	0.194	0.0180757	0.0020429	8.91e-19	0.0992741	FALSE	FALSE	FALSE	0.0418175	486484	0.0175971	Sepsis28
rs12931143	16	88006065	T	C	849886	158	0.469	-0.0120495	0.00169122	1.04e-12	800559	153	0.469	-0.00620931	0.00174736	0.000380086	820404	163	0.468	0.0087661	0.00171602	3.25e-07	0.0150335	FALSE	FALSE	FALSE	0.0334387	486484	0.653012	Sepsis28
rs13112099	4	69537733	T	G	780447	152	0.471	0.0112496	0.00182415	6.96e-10	749697	151	0.471	0.0113568	0.00185108	8.5e-10	776922	158	0.471	0.0142716	0.00181312	3.51e-15	0.00208712	FALSE	FALSE	FALSE	0.0333911	486484	0.950161	Sepsis28
rs13161656	5	141916867	T	C	887350	168	0.108	-2.31e-05	0.00258754	0.992868	841815	164	0.108	0.0224598	0.00265533	2.71e-17	862093	174	0.108	-0.002719	0.00261201	0.297894	0.0202651	FALSE	FALSE	FALSE	0.0542237	486484	0.708605	Sepsis28
rs13189347	5	122828560	A	C	887117	168	0.447	-0.0018408	0.00162141	0.256246	841710	164	0.448	-0.016538	0.00165943	2.15e-23	862000	174	0.448	0.000897385	0.00163345	0.582745	0.051336	FALSE	FALSE	FALSE	0.0335455	486484	0.125933	Sepsis28
rs13214458	6	140702211	G	T	888081	169	0.254	0.0067854	0.00185269	0.000249806	842522	165	0.254	-0.00341607	0.00189647	0.071659	862825	175	0.253	-0.0115437	0.00186621	6.19e-10	-0.0326634	FALSE	FALSE	FALSE	0.0384586	486484	0.395706	Sepsis28
rs13379042	14	74250100	T	C	878703	165	0.266	0.0193315	0.00180565	9.53e-27	834113	163	0.266	-0.0161493	0.0018512	2.69e-18	854701	171	0.266	-0.00358033	0.00182159	0.0493567	-0.00318792	FALSE	FALSE	FALSE	0.0379565	486484	0.933065	Sepsis28
rs139260949	17	63978436	T	C	887286	168	0.0551	0.0084604	0.00351979	0.0162316	841751	164	0.055	0.00351277	0.00362121	0.332019	863297	174	0.0551	-0.0220022	0.003553	5.92e-10	-0.07599	FALSE	FALSE	FALSE	0.0738156	486484	0.303264	Sepsis28
rs1421656	5	72928034	G	A	880039	167	0.282	-0.0141387	0.00178271	2.17e-15	834496	163	0.282	0.00523853	0.00182907	0.00418275	854779	173	0.282	-0.000296043	0.00179933	0.869314	0.00329818	FALSE	FALSE	FALSE	0.036864	486484	0.928709	Sepsis28
rs143011531	18	56150876	G	A	882693	162	0.0281	-0.0266292	0.00484631	3.91e-08	841786	164	0.0281	0.0053022	0.00498317	0.287319	861935	170	0.028	0.00687122	0.00490312	0.161095	-0.0153816	FALSE	FALSE	FALSE	0.0967345	486484	0.873662	Sepsis28
rs143076454	16	921179	G	A	686670	126	0.0159	-0.0092368	0.00678242	0.173238	657759	123	0.0162	0.00803013	0.00698276	0.250146	671182	130	0.0163	0.0414574	0.00685904	1.5e-09	-0.124512	FALSE	FALSE	FALSE	0.122805	486484	0.310627	Sepsis28
rs1438588	5	153444950	G	A	881861	167	0.366	0.0118385	0.00166644	1.21e-12	836323	163	0.366	-0.00517851	0.00170422	0.00237649	856603	173	0.366	-0.0041984	0.00167685	0.0122888	-0.0496922	FALSE	FALSE	FALSE	0.0343387	486484	0.147864	Sepsis28
rs144164168	20	44476037	C	T	882680	162	0.0203	-0.0448299	0.00584258	1.68e-14	841685	163	0.0201	0.0191093	0.00602619	0.00151893	861923	170	0.0203	0.0399728	0.00589008	1.15e-11	0.00198805	FALSE	FALSE	FALSE	0.114471	486484	0.986144	Sepsis28
rs144468328	20	57780137	G	A	876571	151	0.0143	0.0341058	0.00707232	1.42e-06	836082	153	0.0143	-0.0103516	0.00726003	0.153916	855732	159	0.0143	-0.0419832	0.00714566	4.22e-09	-0.0384677	FALSE	FALSE	FALSE	0.163668	486484	0.814182	Sepsis28
rs145099458	7	73004315	C	T	696587	113	0.0307	0.0525662	0.00549691	1.15e-21	676517	115	0.0309	0.0197092	0.00556153	0.000394337	697767	121	0.0308	-0.139795	0.00544571	2.49e-145	0.0814312	FALSE	FALSE	FALSE	0.0878352	486484	0.353879	Sepsis28
rs147050466	18	46680955	C	T	879039	156	0.0196	0.0393601	0.00585867	1.84e-11	839069	161	0.0197	0.00796462	0.00600135	0.184463	858281	165	0.0196	-0.014822	0.00591708	0.0122468	0.0768972	FALSE	FALSE	FALSE	0.117401	486484	0.512471	Sepsis28
rs1484917	2	146349854	G	A	875757	166	0.398	-0.00962399	0.00163951	4.36e-09	830206	162	0.397	0.000928101	0.00168157	0.581	850490	172	0.398	0.0112975	0.00165447	8.58e-12	0.0266268	FALSE	FALSE	FALSE	0.0340653	486484	0.434427	Sepsis28
rs148636348	11	396294	G	A	851543	147	0.02	-0.0302049	0.00581653	2.07e-07	810977	147	0.0201	0.0201815	0.00597645	0.000733244	831900	152	0.02	0.0323782	0.00586785	3.43e-08	-0.0835144	FALSE	FALSE	FALSE	0.124372	486484	0.501908	Sepsis28
rs1491508	2	43754992	C	T	888091	169	0.195	-0.00682247	0.0020243	0.000750902	842534	165	0.195	0.0152751	0.0020759	1.86e-13	862837	175	0.195	0.0137137	0.00204287	1.91e-11	-0.0275592	FALSE	FALSE	FALSE	0.0423486	486484	0.515195	Sepsis28
rs149233695	2	44839083	G	T	876847	157	0.0245	0.00300622	0.00587339	0.608765	835945	159	0.0244	-0.0439718	0.00604985	3.64e-13	856518	165	0.0244	-0.0023308	0.00591454	0.693522	-0.0426338	FALSE	FALSE	FALSE	0.112953	486484	0.705843	Sepsis28
rs150670823	7	72066480	T	C	863486	152	0.0179	0.00299811	0.00688393	0.663183	829000	154	0.0178	0.00758245	0.00706389	0.283087	848564	160	0.0178	-0.0450002	0.00690774	7.3e-11	-0.0524828	FALSE	FALSE	FALSE	0.122712	486484	0.668877	Sepsis28
rs151235402	20	569164	C	T	879094	157	0.0168	-0.0692712	0.0064023	2.78e-27	839226	159	0.0168	-0.0177817	0.00657784	0.00686602	858333	164	0.0169	0.0424803	0.00644832	4.46e-11	-0.280662	FALSE	FALSE	FALSE	0.136674	486484	0.040023	Sepsis28
rs151450	4	88016514	G	A	883272	168	0.392	-0.0148106	0.00164698	2.41e-19	837713	164	0.392	0.00789904	0.00168668	2.82e-06	858017	174	0.392	0.0274016	0.00165938	2.95e-61	-0.00109502	FALSE	FALSE	FALSE	0.0340693	486484	0.974359	Sepsis28
rs1567518	19	57480893	G	A	870843	165	0.47	0.00828666	0.00164226	4.51e-07	825292	161	0.469	-0.00214166	0.00168631	0.204075	846841	171	0.469	-0.00918935	0.00165754	2.96e-08	0.00508789	FALSE	FALSE	FALSE	0.0337373	486484	0.880126	Sepsis28
rs157521	5	55821031	G	T	888182	169	0.451	0.0123719	0.00159014	7.23e-15	842622	165	0.451	0.00219341	0.00163141	0.178791	862925	175	0.451	-0.00978534	0.0016056	1.1e-09	-0.0868386	FALSE	FALSE	FALSE	0.0336752	486484	0.00991699	Sepsis28
rs1661052	11	2942593	A	G	870014	164	0.0917	-0.0248587	0.002874	5.17e-18	824484	160	0.0915	-0.0132136	0.00295634	7.84e-06	846010	170	0.0912	-0.00314737	0.00290466	0.27856	-0.113076	FALSE	FALSE	FALSE	0.0578022	486484	0.0504348	Sepsis28
rs16844848	2	161029592	A	G	888190	169	0.196	-0.00965178	0.00201382	1.64e-06	842630	165	0.196	-0.00530076	0.00206433	0.010235	862935	175	0.195	0.0130386	0.00203261	1.41e-10	0.0180718	FALSE	FALSE	FALSE	0.0422466	486484	0.66882	Sepsis28
rs16861497	3	186731327	G	T	875477	165	0.394	0.00162238	0.00163534	0.321161	830012	161	0.395	-0.0098579	0.00167948	4.37e-09	851401	171	0.395	-0.00192051	0.00165096	0.244721	0.0111982	FALSE	FALSE	FALSE	0.0343096	486484	0.744132	Sepsis28
rs169080	19	4980864	C	T	874938	164	0.363	-0.00883536	0.00168279	1.52e-07	829968	162	0.362	0.00299211	0.00172472	0.0827695	850934	170	0.362	0.0113133	0.00169708	2.62e-11	-0.0067792	FALSE	FALSE	FALSE	0.0348241	486484	0.845651	Sepsis28
rs17036094	1	109834940	A	C	880212	161	0.0115	0.0411152	0.0073715	2.44e-08	839065	161	0.0114	-0.12078	0.00759848	6.83e-57	859788	168	0.0114	-0.0240378	0.00745491	0.00126226	0.0970522	FALSE	FALSE	FALSE	0.152555	486484	0.524659	Sepsis28
rs17036126	3	12287863	C	T	888191	169	0.126	-0.013129	0.00240335	4.69e-08	842631	165	0.126	0.00302924	0.00246188	0.218526	862935	175	0.126	0.0187934	0.00242227	8.59e-15	-4.9e-05	FALSE	FALSE	FALSE	0.0495921	486484	0.999211	Sepsis28
rs17050272	2	121306440	G	A	846013	161	0.424	0.00434712	0.00167861	0.00960557	797825	158	0.426	-0.0199814	0.00172622	5.5e-31	843900	168	0.426	-0.0053778	0.00167056	0.00128567	0.0734773	FALSE	FALSE	FALSE	0.033859	486484	0.0299999	Sepsis28
rs17052061	3	52346240	T	G	888179	169	0.164	0.0211791	0.00216084	1.11e-22	842622	165	0.163	0.000181906	0.00221255	0.934475	862925	175	0.163	-0.0184282	0.00217698	2.56e-17	-0.108727	FALSE	FALSE	FALSE	0.0433118	486484	0.0120617	Sepsis28
rs1714008	4	57945621	A	G	888147	169	0.414	-0.00889872	0.00161816	3.81e-08	842589	165	0.414	0.00559076	0.00165848	0.000748919	862892	175	0.413	0.00285123	0.00163229	0.0806778	-0.00979708	FALSE	FALSE	FALSE	0.033945	486484	0.772875	Sepsis28
rs17184382	15	63792486	A	C	885560	168	0.41	0.00669164	0.00165518	5.28e-05	840019	164	0.41	-0.00335715	0.00169774	0.0479938	861567	174	0.41	-0.0192406	0.00166818	8.9e-31	-0.0508727	FALSE	FALSE	FALSE	0.0336777	486484	0.130896	Sepsis28
rs17326656	2	48962291	G	T	888192	169	0.228	-0.0134251	0.00191277	2.24e-12	842631	165	0.227	0.00245241	0.00196566	0.212168	862935	175	0.227	0.00968379	0.00193256	5.42e-07	0.0220715	FALSE	FALSE	FALSE	0.0392367	486484	0.573761	Sepsis28
rs17432483	2	63023836	T	C	887359	168	0.0609	-0.0205957	0.00341378	1.61e-09	841824	164	0.0613	0.00469003	0.00350242	0.180544	862104	174	0.0612	0.0156221	0.00344373	5.72e-06	-0.0898463	FALSE	FALSE	FALSE	0.0698705	486484	0.198479	Sepsis28
rs17532301	13	41609047	G	A	888156	169	0.0681	-0.023253	0.00318247	2.74e-13	842595	165	0.0679	-0.0181759	0.00327396	2.83e-08	864164	175	0.0678	0.000842217	0.00321814	0.793546	0.03184	FALSE	FALSE	FALSE	0.0636078	486484	0.616675	Sepsis28
rs1759415	9	6674253	A	G	888182	169	0.411	-0.0037186	0.00161285	0.0211325	842623	165	0.411	0.00365132	0.00165377	0.0272529	862925	175	0.411	0.0102927	0.00162755	2.55e-10	-0.00426139	FALSE	FALSE	FALSE	0.0339543	486484	0.900125	Sepsis28
rs17694094	19	33723705	G	T	876072	164	0.472	-0.00564324	0.00160499	0.000438003	831499	162	0.471	-0.000257631	0.00164541	0.875579	852069	170	0.471	0.00930969	0.00161937	8.98e-09	-0.0285571	FALSE	FALSE	FALSE	0.0333692	486484	0.392112	Sepsis28
rs17776811	14	90066451	C	A	882439	167	0.403	-0.00218361	0.00162832	0.179914	836904	163	0.403	0.0105738	0.00166984	2.42e-10	858449	173	0.403	0.00658829	0.00164133	5.97e-05	0.0369816	FALSE	FALSE	FALSE	0.034315	486484	0.281163	Sepsis28
rs17779355	10	103928374	G	A	887328	168	0.0582	-0.00917267	0.00338253	0.00669234	841792	164	0.0581	0.0176962	0.00347354	3.5e-07	863339	174	0.0579	-0.0272825	0.00341954	1.48e-15	0.065598	FALSE	FALSE	FALSE	0.0660828	486484	0.320874	Sepsis28
rs1870140	10	82246749	G	A	887190	168	0.159	0.000560586	0.00220712	0.799503	837338	163	0.159	-0.0127029	0.00226784	2.13e-08	857707	173	0.158	-0.0069349	0.0022314	0.00188441	-0.00511381	FALSE	FALSE	FALSE	0.0465598	486484	0.912542	Sepsis28
rs189527671	2	202945407	G	A	699376	114	0.0227	-0.00209065	0.006395	0.743729	679271	116	0.0228	0.0389224	0.00650123	2.14e-09	698857	122	0.0227	0.0112019	0.00637018	0.0786641	-0.009012	FALSE	FALSE	FALSE	0.10169	486484	0.929382	Sepsis28
rs192154135	1	151279323	C	T	873166	151	0.013	0.046842	0.00730952	1.47e-10	833457	154	0.0132	0.0217451	0.00744534	0.00349322	852656	158	0.0131	-0.025515	0.00733269	0.000502119	0.231517	FALSE	FALSE	FALSE	0.151049	486484	0.125342	Sepsis28
rs1949102	8	60654261	A	G	888191	169	0.262	0.0106386	0.0018181	4.87e-09	842632	165	0.262	0.00124769	0.00186229	0.502873	862936	175	0.262	-0.00533248	0.00183296	0.00362334	0.0331732	FALSE	FALSE	FALSE	0.0375551	486484	0.377063	Sepsis28
rs1955512	14	33175822	A	G	864186	163	0.43	-0.0101371	0.00166877	1.24e-09	819216	161	0.43	-0.000347992	0.00171446	0.839155	840183	169	0.43	0.0067581	0.00168384	5.98e-05	-0.00328338	FALSE	FALSE	FALSE	0.0343763	486484	0.923907	Sepsis28
rs1988650	2	42689362	C	T	888086	169	0.209	0.0115275	0.00200365	8.75e-09	842528	165	0.209	-0.0080767	0.0020483	8.04e-05	862830	175	0.209	-0.0095619	0.00201527	2.09e-06	0.0171969	FALSE	FALSE	FALSE	0.0412567	486484	0.676804	Sepsis28
rs1997833	20	39690342	T	C	877563	166	0.278	-0.0063616	0.00181319	0.00045062	832017	162	0.278	0.0254439	0.00186012	1.36e-42	853563	172	0.278	0.0172115	0.0018278	4.66e-21	-0.033806	FALSE	FALSE	FALSE	0.036412	486484	0.353183	Sepsis28
rs204473	19	45487519	G	A	877692	161	0.0228	0.0645602	0.00548703	5.85e-32	832463	162	0.0223	-0.0549147	0.00568546	4.51e-22	853136	168	0.0222	-0.0508087	0.00559258	1.04e-19	0.0341149	FALSE	FALSE	FALSE	0.102003	486484	0.738042	Sepsis28
rs2066716	9	107568705	C	T	886809	166	0.0818	0.0453837	0.00290373	4.59e-55	841866	164	0.082	0.0104111	0.00297817	0.000472635	861553	172	0.0818	0.00690537	0.0029343	0.0186062	-0.00960294	FALSE	FALSE	FALSE	0.0606092	486484	0.87411	Sepsis28
rs2068888	10	94839642	G	A	876449	164	0.452	0.0199313	0.0016081	2.81e-35	831567	162	0.452	-0.0153684	0.00164813	1.11e-20	852457	170	0.452	-0.0293654	0.00162101	2.4e-73	0.0517522	FALSE	FALSE	FALSE	0.0335122	486484	0.122521	Sepsis28
rs2080062	7	17697803	T	C	882627	169	0.101	-0.0149501	0.00271335	3.59e-08	842569	165	0.101	-0.00374802	0.0027775	0.177201	862871	175	0.101	0.0068582	0.00273132	0.0120408	-0.110302	FALSE	FALSE	FALSE	0.0548356	486484	0.0442721	Sepsis28
rs2126606	12	89674799	T	C	866057	165	0.379	-0.0105764	0.00170773	5.89e-10	824576	161	0.379	-0.00142155	0.00175184	0.417101	846075	171	0.378	0.00196838	0.00172314	0.25332	-0.0130691	FALSE	FALSE	FALSE	0.0362398	486484	0.718378	Sepsis28
rs2185454	14	65870594	T	G	869671	164	0.339	-0.0121639	0.0017195	1.5e-12	827319	161	0.34	-0.000782564	0.0017568	0.655996	845673	170	0.34	0.00746147	0.00173058	1.62e-05	-0.00444317	FALSE	FALSE	FALSE	0.0356001	486484	0.900676	Sepsis28
rs2229741	21	16340289	C	T	885562	168	0.422	-0.00900836	0.00160789	2.11e-08	840020	164	0.423	0.00226121	0.00164833	0.17012	861567	174	0.423	0.00684123	0.00162069	2.43e-05	-0.033636	FALSE	FALSE	FALSE	0.0337878	486484	0.319491	Sepsis28
rs2243616	12	121406370	T	G	853816	160	0.352	0.0120717	0.0017093	1.64e-12	812810	156	0.352	0.0321423	0.00174771	1.55e-75	833866	166	0.353	0.00127535	0.00171567	0.457267	0.0375304	FALSE	FALSE	FALSE	0.0349769	486484	0.283269	Sepsis28
rs2247139	12	122380274	G	A	883312	168	0.136	0.00253531	0.0023379	0.27817	841815	164	0.136	0.014154	0.00238946	3.15e-09	863359	174	0.136	0.0003497	0.00234686	0.881548	0.0248527	FALSE	FALSE	FALSE	0.0505665	486484	0.623083	Sepsis28
rs2254038	21	30745722	C	T	875708	166	0.411	-0.0108456	0.00166104	6.6e-11	830154	162	0.41	-0.0028185	0.00170266	0.0978533	851705	172	0.41	0.00183195	0.00167243	0.273349	0.0267431	FALSE	FALSE	FALSE	0.0339319	486484	0.430615	Sepsis28
rs2254069	10	122875589	G	A	887248	168	0.116	-0.017513	0.0024493	8.66e-13	841714	164	0.116	-0.00522305	0.00250823	0.0373092	863260	174	0.116	0.00490191	0.00246804	0.0470161	-0.0283679	FALSE	FALSE	FALSE	0.0510552	486484	0.578462	Sepsis28
rs2255400	10	113936244	C	A	884712	167	0.286	0.0287625	0.00175082	1.21e-60	839194	163	0.287	0.0230004	0.00179543	1.43e-37	860719	173	0.287	-0.0187597	0.0017654	2.25e-26	0.0260665	FALSE	FALSE	FALSE	0.0373231	486484	0.484927	Sepsis28
rs2276808	3	36986992	T	C	875642	166	0.456	-0.0137271	0.00162629	3.15e-17	830088	162	0.455	0.00459189	0.00166537	0.00582846	850375	172	0.455	0.0108513	0.0016379	3.47e-11	0.00193931	FALSE	FALSE	FALSE	0.0337216	486484	0.954139	Sepsis28
rs2298058	13	95248566	C	T	888097	169	0.32	-0.00458945	0.00172131	0.00767017	838224	164	0.321	-0.00573999	0.00176995	0.00118268	858614	174	0.321	0.0191	0.0017398	4.86e-28	0.0408392	FALSE	FALSE	FALSE	0.0361502	486484	0.258599	Sepsis28
rs2305637	3	47045846	C	T	865894	164	0.17	-0.0232568	0.00215478	3.71e-27	834196	163	0.171	0.00074765	0.0021952	0.733417	841744	170	0.171	0.00366257	0.00217413	0.0920631	-0.0182336	FALSE	FALSE	FALSE	0.0438548	486484	0.677576	Sepsis28
rs2325976	20	2837772	C	T	882694	168	0.364	0.0101183	0.00165685	1.02e-09	832818	163	0.365	-0.00323916	0.00170247	0.0570896	858701	174	0.364	-0.00517846	0.00166893	0.00191659	-0.0295532	FALSE	FALSE	FALSE	0.0346941	486484	0.394313	Sepsis28
rs2364482	12	6502131	T	G	874579	164	0.187	0.0120824	0.00206176	4.62e-09	834808	164	0.188	0.00758436	0.002112	0.000329311	854606	170	0.188	0.000152079	0.0020812	0.941748	-0.0447132	FALSE	FALSE	FALSE	0.0418447	486484	0.285273	Sepsis28
rs2398144	16	56352854	C	A	878133	166	0.41	-0.0104529	0.00164089	1.89e-10	832591	162	0.411	0.00246292	0.00168721	0.144356	848643	171	0.412	0.001929	0.0016639	0.246324	0.0233835	FALSE	FALSE	FALSE	0.0342973	486484	0.495371	Sepsis28
rs2502806	1	161135559	G	A	875762	166	0.393	-0.0105048	0.00167993	4.02e-10	830211	162	0.394	0.000266967	0.00172409	0.876943	850496	172	0.394	0.00666165	0.00169495	8.48e-05	0.0517344	FALSE	FALSE	FALSE	0.0342744	486484	0.131192	Sepsis28
rs2534600	7	38280224	C	A	872065	166	0.418	-0.012689	0.0016711	3.12e-14	832018	162	0.418	0.00253499	0.00171205	0.138693	852300	172	0.418	0.00114563	0.00168276	0.495995	-0.0210682	FALSE	FALSE	FALSE	0.0340613	486484	0.536222	Sepsis28
rs2618566	20	17844684	T	G	834843	160	0.339	-3.97e-05	0.00175795	0.982002	790363	158	0.339	0.0403986	0.00180626	8.46e-111	820834	167	0.339	-0.00568684	0.00176331	0.00125931	0.00769893	FALSE	FALSE	FALSE	0.0352372	486484	0.827048	Sepsis28
rs262695	1	2144788	A	G	856375	159	0.312	-0.00856325	0.00182659	2.76e-06	812041	157	0.312	0.00199778	0.0018761	0.28694	831095	165	0.312	0.0123194	0.0018461	2.5e-11	-0.0141629	FALSE	FALSE	FALSE	0.0363593	486484	0.696888	Sepsis28
rs2642438	1	220970028	G	A	874931	165	0.293	-0.0257832	0.00175939	1.26e-48	829403	161	0.293	-0.0254484	0.00180491	3.82e-45	849665	171	0.293	0.0168272	0.00177608	2.68e-21	-0.0346766	FALSE	FALSE	FALSE	0.0364566	486484	0.341516	Sepsis28
rs267738	1	150940625	T	G	887359	168	0.209	0.0232265	0.00196423	2.91e-32	841823	164	0.209	-0.0105957	0.00201262	1.4e-07	862104	174	0.209	-0.00455338	0.00198086	0.0215226	0.0434613	FALSE	FALSE	FALSE	0.0402989	486484	0.280823	Sepsis28
rs2740488	9	107661742	A	C	887546	168	0.26	-0.0682442	0.00182291	9.79e-307	842019	164	0.26	-0.0212446	0.0018702	6.65e-30	862291	174	0.26	-0.0188307	0.00183908	1.32e-24	-0.00965255	FALSE	FALSE	FALSE	0.0378189	486484	0.798545	Sepsis28
rs275182	15	39446211	A	G	887359	168	0.17	0.0160707	0.0021446	6.7e-14	837507	163	0.171	0.00131794	0.00220981	0.550905	857875	173	0.17	-0.014564	0.00217282	2.04e-11	0.0109488	FALSE	FALSE	FALSE	0.0464811	486484	0.81378	Sepsis28
rs2811466	3	129299265	G	A	888034	169	0.104	0.0188459	0.00262592	7.13e-13	842476	165	0.104	0.00357203	0.0026941	0.184882	862777	175	0.104	-0.0134296	0.00264837	3.96e-07	-0.0499234	FALSE	FALSE	FALSE	0.0542091	486484	0.357081	Sepsis28
rs28375625	15	49742494	C	A	875763	166	0.459	0.00011097	0.00162424	0.94553	830211	162	0.459	-0.00929419	0.00166407	2.33e-08	851760	172	0.458	0.00101519	0.00163535	0.534745	0.0122786	FALSE	FALSE	FALSE	0.033522	486484	0.714154	Sepsis28
rs2857640	22	30056945	G	A	887359	168	0.459	-0.00621076	0.00160388	0.000107798	837509	163	0.459	-0.00328584	0.00164509	0.0457859	857876	173	0.459	0.00996349	0.00161816	7.4e-10	0.0142265	FALSE	FALSE	FALSE	0.0333306	486484	0.669502	Sepsis28
rs28615248	8	55451193	T	C	887308	168	0.194	-0.00403798	0.00202176	0.045797	841773	164	0.195	0.0245532	0.00207701	3.03e-32	862054	174	0.194	0.00940586	0.00204241	4.12e-06	0.0753977	FALSE	FALSE	FALSE	0.042196	486484	0.0739622	Sepsis28
rs28659908	19	35693120	T	C	874762	165	0.399	0.00450463	0.00169391	0.00783011	829235	161	0.4	-0.0105565	0.00173931	1.28e-09	850760	171	0.4	-0.00964681	0.0017096	1.67e-08	0.0238231	FALSE	FALSE	FALSE	0.0345316	486484	0.490263	Sepsis28
rs28811342	17	18125845	T	C	887346	168	0.2	0.0037414	0.00200583	0.0621446	841811	164	0.2	0.0126134	0.00205471	8.32e-10	857864	173	0.201	0.00815446	0.0020252	5.66e-05	-0.0486859	FALSE	FALSE	FALSE	0.0424818	486484	0.251778	Sepsis28
rs2908298	7	44192552	G	A	876358	165	0.156	-0.00804243	0.00220159	0.000259184	836905	163	0.156	0.00513581	0.00225076	0.0225005	856603	171	0.156	0.0296658	0.0022157	7.02e-41	-0.0668477	FALSE	FALSE	FALSE	0.0459813	486484	0.146001	Sepsis28
rs2928576	8	6600349	C	T	888179	169	0.328	-0.0104354	0.00170197	8.71e-10	842620	165	0.327	-0.0116025	0.00174627	3.05e-11	862923	175	0.327	0.00793944	0.00171793	3.81e-06	-0.0317003	FALSE	FALSE	FALSE	0.0356141	486484	0.37341	Sepsis28
rs2963431	5	157970432	C	T	887335	168	0.231	-0.0155946	0.00189753	2.06e-16	841799	164	0.23	0.00018661	0.00194875	0.923712	862078	174	0.231	0.0182091	0.00191531	1.96e-21	-0.00817156	FALSE	FALSE	FALSE	0.0392587	486484	0.835115	Sepsis28
rs335519	18	29790889	A	G	888192	169	0.411	0.00933514	0.0016262	9.44e-09	842631	165	0.411	0.00234563	0.00166841	0.159752	864199	175	0.411	-0.00720262	0.0016398	1.12e-05	-0.0750797	FALSE	FALSE	FALSE	0.034017	486484	0.0273055	Sepsis28
rs34158262	11	58437534	C	T	888041	169	0.0832	0.0178435	0.00294687	1.4e-09	842483	165	0.0839	0.000383691	0.00301989	0.898897	864050	175	0.0838	-0.00704677	0.00296824	0.0175938	-0.0304699	FALSE	FALSE	FALSE	0.0599404	486484	0.611218	Sepsis28
rs34246353	8	71138299	T	C	888183	169	0.0939	-0.0249574	0.0027091	3.19e-20	842625	165	0.0943	0.00128549	0.00277931	0.643708	862930	175	0.0943	0.00742102	0.00273352	0.00663114	-0.0180486	FALSE	FALSE	FALSE	0.0581648	486484	0.756331	Sepsis28
rs34311866	4	951947	T	C	882439	167	0.185	-0.01791	0.00206172	3.72e-18	836904	163	0.185	0.00449758	0.00211327	0.0333158	857185	173	0.185	0.0188209	0.0020783	1.35e-19	0.0340241	FALSE	FALSE	FALSE	0.043869	486484	0.437994	Sepsis28
rs34409228	7	1102674	C	T	875666	167	0.126	0.0294631	0.00244569	2.01e-33	835852	163	0.127	0.0180595	0.00250243	5.32e-13	855910	173	0.127	-0.0025988	0.0024584	0.290461	0.0562356	FALSE	FALSE	FALSE	0.0501052	486484	0.261713	Sepsis28
rs34457392	10	63956395	A	G	888190	169	0.101	0.00932286	0.00264729	0.000428851	842629	165	0.101	-0.0035719	0.00271379	0.188106	864199	175	0.101	-0.0166441	0.00266765	4.4e-10	-0.0754067	FALSE	FALSE	FALSE	0.0557261	486484	0.176003	Sepsis28
rs34511042	14	70816750	G	A	883037	167	0.366	-0.0114629	0.00167132	6.95e-12	837493	163	0.366	0.0127378	0.00171168	9.94e-14	853548	172	0.367	0.00310278	0.00168915	0.0662264	-0.0234375	FALSE	FALSE	FALSE	0.034511	486484	0.497053	Sepsis28
rs34927723	7	21422925	C	T	881850	168	0.157	0.000116954	0.00222786	0.958133	841812	164	0.157	-0.0135139	0.00228019	3.09e-09	862094	174	0.157	-0.00252952	0.00224113	0.259033	0.0203025	FALSE	FALSE	FALSE	0.0462367	486484	0.66059	Sepsis28
rs34931250	17	66879927	C	T	875252	159	0.0587	-0.0487449	0.00348299	1.67e-44	834347	161	0.0592	0.0318958	0.00356281	3.48e-19	854495	167	0.0592	0.0220515	0.00350091	3e-10	0.0392159	FALSE	FALSE	FALSE	0.0699173	486484	0.574872	Sepsis28
rs35144691	9	92126375	G	A	881869	167	0.258	-0.00715423	0.00184663	0.000106972	836331	163	0.258	-0.0038638	0.0018944	0.0413911	856612	173	0.258	0.0120537	0.00186246	9.68e-11	0.0123439	FALSE	FALSE	FALSE	0.0381787	486484	0.746454	Sepsis28
rs35246381	8	18272535	T	C	888152	169	0.221	0.00259223	0.00190656	0.173945	842593	165	0.221	0.0193434	0.00195248	3.88e-23	862894	175	0.222	0.0342721	0.00192026	3.02e-71	0.0280666	FALSE	FALSE	FALSE	0.0401423	486484	0.48444	Sepsis28
rs35603048	15	40391965	C	T	809359	154	0.236	-0.00778099	0.00200237	0.000101956	773834	152	0.237	0.000410995	0.00205825	0.841729	789311	159	0.236	0.0110668	0.00202001	4.29e-08	0.033685	FALSE	FALSE	FALSE	0.0385535	486484	0.382271	Sepsis28
rs35662434	4	69339933	A	G	836335	157	0.214	0.0145393	0.00205368	1.45e-12	806212	158	0.214	0.0231764	0.00209399	1.79e-28	819934	164	0.214	0.0173032	0.00206396	5.14e-17	-0.0564987	FALSE	FALSE	FALSE	0.0394805	486484	0.152415	Sepsis28
rs357409	7	138039643	T	C	839473	161	0.367	0.0103677	0.00177809	5.52e-09	800127	159	0.367	-0.00289334	0.00182383	0.112647	829712	168	0.366	-0.00559416	0.00178144	0.00168806	-0.0575166	FALSE	FALSE	FALSE	0.0347715	486484	0.0981002	Sepsis28
rs36184164	6	43781092	T	G	853764	162	0.109	-0.014678	0.00266693	3.72e-08	808790	160	0.11	0.00456547	0.00273556	0.0951304	853355	169	0.109	0.0175914	0.00265615	3.52e-11	-0.078335	FALSE	FALSE	FALSE	0.0520906	486484	0.132627	Sepsis28
rs3732356	3	119529113	T	G	885435	168	0.0688	0.0276268	0.00320788	7.17e-18	839891	164	0.0688	0.0151626	0.00329251	4.12e-06	860177	174	0.0689	0.0138551	0.00323548	1.85e-05	0.0476962	FALSE	FALSE	FALSE	0.0677187	486484	0.481228	Sepsis28
rs3744811	18	13649542	C	T	887359	168	0.225	0.00524196	0.00197583	0.00797699	841824	164	0.224	-0.0010343	0.00203877	0.611933	863369	174	0.225	-0.0123574	0.00200155	6.66e-10	-0.0412744	FALSE	FALSE	FALSE	0.0398073	486484	0.299803	Sepsis28
rs3803357	15	40751555	A	C	883274	168	0.499	-0.0109415	0.00160599	9.56e-12	837713	164	0.498	-0.00517047	0.00164435	0.00166436	859281	174	0.498	0.0105021	0.0016164	8.18e-11	-0.00965586	FALSE	FALSE	FALSE	0.033423	486484	0.772659	Sepsis28
rs3803800	17	7462969	G	A	887136	168	0.22	-0.0183182	0.00192407	1.72e-21	841603	164	0.22	-0.00049217	0.00197119	0.802834	863146	174	0.22	0.0121368	0.00193924	3.89e-10	-0.066961	FALSE	FALSE	FALSE	0.0408531	486484	0.101199	Sepsis28
rs3806415	1	156698265	C	T	879226	164	0.323	0.0144001	0.00170407	2.9e-17	834292	162	0.324	-0.00156689	0.00174582	0.369447	853967	170	0.324	-0.006356	0.0017188	0.000217366	0.0225222	FALSE	FALSE	FALSE	0.0352793	486484	0.523216	Sepsis28
rs3825669	14	89804276	G	A	887194	168	0.196	-0.0145729	0.00201938	5.33e-13	837343	163	0.195	-0.00186735	0.00207754	0.368745	857710	173	0.196	0.0122574	0.00204285	1.97e-09	0.0233284	FALSE	FALSE	FALSE	0.0422008	486484	0.580403	Sepsis28
rs39324	7	116969876	A	G	872774	167	0.367	-0.013325	0.00169483	3.78e-15	832703	163	0.368	0.00372558	0.00173221	0.0314946	853009	173	0.368	0.012479	0.00170278	2.33e-13	0.0438574	FALSE	FALSE	FALSE	0.0351303	486484	0.211877	Sepsis28
rs41289514	19	45359667	A	G	872653	147	0.00967	-0.0596208	0.00831291	7.39e-13	832849	150	0.00967	0.215772	0.00855869	3.04e-140	853051	153	0.00967	0.0856489	0.00841158	2.38e-24	0.267952	FALSE	FALSE	FALSE	0.163778	486484	0.101827	Sepsis28
rs42124	7	72832340	G	A	872249	160	0.023	-0.0332578	0.00552139	1.71e-09	836622	160	0.0228	0.0161944	0.00568623	0.00439945	857422	168	0.023	0.0728433	0.00556481	3.76e-39	-0.050962	FALSE	FALSE	FALSE	0.0978781	486484	0.602598	Sepsis28
rs4253766	22	46623905	C	T	887318	168	0.105	-0.00177543	0.00260404	0.495367	841783	164	0.105	0.0134605	0.00266376	4.34e-07	863327	174	0.105	0.0230497	0.00262034	1.41e-18	0.0204982	FALSE	FALSE	FALSE	0.0530773	486484	0.699352	Sepsis28
rs438568	20	12958687	G	A	888162	169	0.392	-0.00812312	0.00163132	6.38e-07	838288	164	0.392	-0.0132502	0.00167775	2.84e-15	858679	174	0.391	0.0085834	0.00165088	2e-07	-0.0508781	FALSE	FALSE	FALSE	0.0342666	486484	0.137604	Sepsis28
rs440677	19	11285390	A	G	880058	165	0.384	0.00647259	0.0016873	0.000125022	835098	163	0.384	0.0214536	0.00173142	2.93e-35	856065	171	0.384	-8.72e-05	0.00170401	0.959193	-0.0395961	FALSE	FALSE	FALSE	0.0347131	486484	0.254008	Sepsis28
rs4425336	4	89753225	A	G	887602	167	0.223	0.0171038	0.00190683	2.97e-19	842627	165	0.223	-0.00319163	0.00195456	0.102487	862344	173	0.223	-0.0119184	0.00192461	5.92e-10	-0.00425275	FALSE	FALSE	FALSE	0.0405561	486484	0.916486	Sepsis28
rs4675812	2	242395674	A	G	879194	166	0.409	-0.0137035	0.0016291	4.04e-17	833673	162	0.408	0.000483421	0.00166979	0.772191	853934	172	0.408	0.00781784	0.00164316	1.96e-06	-0.000279877	FALSE	FALSE	FALSE	0.0338405	486484	0.993401	Sepsis28
rs4683710	3	142661841	A	G	887586	167	0.304	0.00271906	0.00172783	0.11556	842620	165	0.304	-0.0104936	0.00176987	3.05e-09	862328	173	0.304	-0.0127968	0.00174373	2.16e-13	-0.0010584	FALSE	FALSE	FALSE	0.0360261	486484	0.976562	Sepsis28
rs4714902	6	46044237	A	C	840967	163	0.343	0.0108951	0.0017905	1.17e-09	795830	159	0.343	-0.00341282	0.00184181	0.0638866	840024	170	0.343	-0.00129642	0.00178099	0.466662	-0.021703	FALSE	FALSE	FALSE	0.0346887	486484	0.531544	Sepsis28
rs4751995	10	118397884	G	A	884665	167	0.471	0.011544	0.00159668	4.83e-13	839148	163	0.47	-0.0159387	0.00163776	2.2e-22	860674	173	0.47	-0.00720269	0.0016098	7.67e-06	0.0407932	FALSE	FALSE	FALSE	0.0333601	486484	0.2214	Sepsis28
rs4768657	12	46086071	C	T	881514	168	0.456	0.00277315	0.00160902	0.0847977	835685	163	0.456	0.00378181	0.00164983	0.0218917	856058	173	0.457	0.0130106	0.00162305	1.09e-15	-0.00411939	FALSE	FALSE	FALSE	0.033534	486484	0.902232	Sepsis28
rs4770433	13	23903791	A	G	888190	169	0.449	0.00828105	0.00159374	2.04e-07	842632	165	0.448	-0.000679056	0.00163251	0.677441	864200	175	0.448	-0.011456	0.00160554	9.66e-13	0.0298956	FALSE	FALSE	FALSE	0.0334478	486484	0.371429	Sepsis28
rs4788481	16	72936570	T	G	882036	166	0.288	-0.0121273	0.00184038	4.41e-11	832744	163	0.288	-0.0002591	0.00190342	0.891724	855411	171	0.287	0.00385968	0.00186646	0.038648	0.0432938	FALSE	FALSE	FALSE	0.036571	486484	0.23648	Sepsis28
rs4804414	19	7223785	C	T	885525	168	0.426	-0.0131121	0.00160985	3.8e-16	839986	164	0.426	0.00281716	0.00165128	0.0879995	861535	174	0.426	0.0215045	0.00162476	5.47e-40	0.0263116	FALSE	FALSE	FALSE	0.0336977	486484	0.434912	Sepsis28
rs4846913	1	230294715	A	C	884728	167	0.402	-0.0458545	0.00162042	3.67e-176	839212	163	0.402	0.0014462	0.00166172	0.384135	859472	173	0.402	0.042216	0.00163474	4.73e-147	-0.0151925	FALSE	FALSE	FALSE	0.034107	486484	0.656003	Sepsis28
rs4855447	3	69803328	G	A	885526	168	0.208	0.0126098	0.00197081	1.57e-10	839984	164	0.209	0.00358682	0.00202118	0.0759612	860269	174	0.209	-0.00523994	0.00198783	0.00838872	-0.0613957	FALSE	FALSE	FALSE	0.0406484	486484	0.130939	Sepsis28
rs4894128	2	180707310	T	C	888153	169	0.304	0.00647444	0.00172931	0.000181154	842596	165	0.305	-0.000247685	0.00177161	0.888812	862898	175	0.305	-0.0107787	0.00174406	6.4e-10	-0.0766794	FALSE	FALSE	FALSE	0.0360256	486484	0.0332981	Sepsis28
rs4916253	1	172361032	T	G	878378	167	0.429	-0.0120607	0.00162034	9.82e-14	832810	163	0.428	0.00520929	0.0016611	0.00171241	853114	173	0.428	0.0129474	0.00163471	2.37e-15	0.0349556	FALSE	FALSE	FALSE	0.0336319	486484	0.298639	Sepsis28
rs4938277	11	116397532	C	T	880542	163	0.278	-0.00989001	0.00181751	5.28e-08	836479	163	0.278	0.00421198	0.00187006	0.0243018	851059	168	0.279	0.0152067	0.0018439	1.62e-16	0.0118971	FALSE	FALSE	FALSE	0.037394	486484	0.750367	Sepsis28
rs4939883	18	47167214	C	T	887359	168	0.176	-0.0750296	0.00209093	5.55e-282	841825	164	0.175	-0.01618	0.00214553	4.65e-14	863370	174	0.175	-0.00334981	0.00211037	0.112443	0.0354241	FALSE	FALSE	FALSE	0.0437062	486484	0.41765	Sepsis28
rs4946713	6	106374015	C	A	885559	168	0.444	0.00569584	0.00161146	0.000408418	840017	164	0.443	-0.0106838	0.00165329	1.03e-10	860302	174	0.443	-0.00888061	0.00162613	4.73e-08	0.0220063	FALSE	FALSE	FALSE	0.0335801	486484	0.51225	Sepsis28
rs4969182	17	76393030	C	T	887346	168	0.492	-0.0309078	0.00159224	6.17e-84	841808	164	0.492	-0.0177384	0.00163361	1.82e-27	857863	173	0.492	0.0176329	0.00161235	7.74e-28	0.0471772	FALSE	FALSE	FALSE	0.0334005	486484	0.157811	Sepsis28
rs4984511	15	96704443	C	T	887355	168	0.269	0.0115972	0.00178989	9.22e-11	837504	163	0.269	0.00317913	0.00184266	0.0844745	857871	173	0.269	0.00334988	0.00181297	0.0646413	0.0559358	FALSE	FALSE	FALSE	0.0376379	486484	0.137238	Sepsis28
rs515939	11	57432629	G	A	888096	169	0.271	-0.0107124	0.00179215	2.27e-09	838223	164	0.272	0.00522066	0.00184348	0.00462638	858612	174	0.273	0.00480985	0.00181086	0.0079047	-0.0193497	FALSE	FALSE	FALSE	0.0382784	486484	0.613208	Sepsis28
rs531660643	19	45251806	G	T	721289	115	0.016	0.0727457	0.00727408	1.51e-23	701385	118	0.0162	-0.412974	0.00734658	0	721447	121	0.016	0.0607712	0.00723822	4.62e-17	-0.0510922	FALSE	FALSE	FALSE	0.114452	486484	0.655304	Sepsis28
rs548824	9	14088789	T	C	888191	169	0.163	0.0145291	0.00217122	2.21e-11	842632	165	0.163	0.000457631	0.00222953	0.83737	862933	175	0.163	-0.00936785	0.00219204	1.92e-05	-0.11456	FALSE	FALSE	FALSE	0.0451574	486484	0.0111838	Sepsis28
rs549058	13	51201045	G	T	888186	169	0.126	0.0195867	0.00240334	3.65e-16	842625	165	0.126	-0.00173739	0.00246818	0.481485	864195	175	0.126	-0.0161193	0.00242354	2.91e-11	-0.0370468	FALSE	FALSE	FALSE	0.051165	486484	0.469026	Sepsis28
rs551473284	13	111038325	C	T	552924	111	0.368	0.00157065	0.00206446	0.446774	543540	113	0.367	-0.015159	0.00209628	4.78e-13	560070	119	0.368	-0.00896469	0.00205783	1.32e-05	0.025767	FALSE	FALSE	FALSE	0.0345002	486484	0.455144	Sepsis28
rs55707100	15	43820717	C	T	883531	163	0.027	-0.0997485	0.00494288	1.46e-90	842602	165	0.0271	-0.00730934	0.00505365	0.148079	862772	171	0.0273	0.124697	0.00495042	5.26e-140	-0.0146989	FALSE	FALSE	FALSE	0.104445	486484	0.888081	Sepsis28
rs55880962	18	40659360	G	A	887346	168	0.197	0.0118784	0.00201831	3.97e-09	841811	164	0.197	-0.000214046	0.00206911	0.917607	863355	174	0.197	-0.00788693	0.00203391	0.000105441	0.00901495	FALSE	FALSE	FALSE	0.0424275	486484	0.831733	Sepsis28
rs564449	7	100321138	G	T	870254	166	0.114	0.00346242	0.00252976	0.171101	830201	162	0.114	0.0270834	0.00258442	1.07e-25	850486	172	0.114	0.00117558	0.00254444	0.644068	0.0396579	FALSE	FALSE	FALSE	0.0522866	486484	0.448168	Sepsis28
rs56925758	8	144299352	G	A	881857	165	0.197	0.0244033	0.00203446	3.78e-33	836905	163	0.197	-0.00148032	0.00208716	0.478169	856602	171	0.197	-0.013924	0.00205208	1.16e-11	0.015987	FALSE	FALSE	FALSE	0.043068	486484	0.710487	Sepsis28
rs5745110	5	172572954	C	T	887352	168	0.125	0.0153378	0.00240035	1.66e-10	841817	164	0.125	-0.00502511	0.00246357	0.0413735	862095	174	0.125	-0.00404779	0.00242347	0.0948708	-0.025097	FALSE	FALSE	FALSE	0.0493207	486484	0.610856	Sepsis28
rs5746498	22	18435794	T	C	869151	164	0.237	0.00216879	0.00196994	0.270922	823657	160	0.237	0.0139188	0.00202718	6.6e-12	845206	170	0.237	-0.0012574	0.00199055	0.527593	-0.0415252	FALSE	FALSE	FALSE	0.0397018	486484	0.295594	Sepsis28
rs60120444	3	170747667	G	A	888158	169	0.0967	-0.00248627	0.00269773	0.356729	842598	165	0.0969	0.00950953	0.00276866	0.000593199	862901	175	0.0971	0.0221532	0.00272054	3.86e-16	0.0850787	FALSE	FALSE	FALSE	0.0569528	486484	0.135216	Sepsis28
rs6029178	20	39178557	G	A	887350	168	0.369	0.00749577	0.00164279	5.05e-06	837502	163	0.369	-0.0288182	0.00168909	2.88e-65	857868	173	0.368	-0.0130696	0.00166262	3.82e-15	-0.0295042	FALSE	FALSE	FALSE	0.034533	486484	0.392895	Sepsis28
rs60847460	10	113983758	C	T	887225	168	0.138	-0.0221103	0.00228996	4.67e-22	841691	164	0.138	-0.0181483	0.00234927	1.12e-14	863237	174	0.138	0.0163282	0.00231078	1.59e-12	0.0885753	FALSE	FALSE	FALSE	0.0477967	486484	0.0638587	Sepsis28
rs612320	11	109989972	C	T	887359	168	0.309	0.0165806	0.00171947	5.27e-22	837508	163	0.309	0.00318161	0.00176832	0.0719827	857878	173	0.308	-0.0073102	0.00173972	2.65e-05	0.0240358	FALSE	FALSE	FALSE	0.0364354	486484	0.509458	Sepsis28
rs61731455	5	665295	A	G	884136	167	0.185	0.0128304	0.00206711	5.4e-10	838603	163	0.185	0.00332131	0.00211712	0.116698	860579	173	0.185	-0.0060868	0.00208173	0.0034566	0.029129	FALSE	FALSE	FALSE	0.0418068	486484	0.485958	Sepsis28
rs61754230	12	72179446	C	T	739249	154	0.0133	-0.0157548	0.00714422	0.0274365	711804	152	0.0136	0.0420225	0.00727012	7.46e-09	730353	161	0.0136	0.0226298	0.00715357	0.00155923	0.0976239	FALSE	FALSE	FALSE	0.120461	486484	0.417698	Sepsis28
rs61854123	10	46065451	G	A	878331	167	0.241	0.026326	0.00188459	2.41e-44	832760	163	0.241	0.00856053	0.0019314	9.32e-06	854328	173	0.241	0.00408665	0.00189796	0.0313045	-0.0457861	FALSE	FALSE	FALSE	0.0377523	486484	0.225205	Sepsis28
rs61912867	12	20580220	G	A	883557	167	0.127	-0.0160255	0.00243336	4.53e-11	842610	165	0.127	-0.00519762	0.00249091	0.0369211	863593	173	0.127	0.0129223	0.00244793	1.3e-07	-0.0426083	FALSE	FALSE	FALSE	0.0496326	486484	0.390631	Sepsis28
rs62017272	14	40014604	T	C	887318	168	0.2	0.0027937	0.00201592	0.165802	841782	164	0.199	0.00766476	0.00206458	0.000205219	863328	174	0.199	0.0111262	0.00202699	4.04e-08	0.0904255	FALSE	FALSE	FALSE	0.0425846	486484	0.0337179	Sepsis28
rs62246310	3	9497884	C	T	733473	126	0.0989	-0.0102376	0.00295359	0.000527959	712853	128	0.099	0.00319103	0.00299352	0.286433	732954	134	0.0989	0.0185333	0.00293844	2.84e-10	0.1187	FALSE	FALSE	FALSE	0.0551221	486484	0.0312874	Sepsis28
rs62544382	9	33109996	T	G	870011	164	0.431	-0.00980403	0.00165688	3.28e-09	824485	160	0.43	-0.000788853	0.00170152	0.642922	844746	170	0.43	-0.0013666	0.00167314	0.41405	-0.0083076	FALSE	FALSE	FALSE	0.0339966	486484	0.806948	Sepsis28
rs62578102	9	112529172	C	T	888107	169	0.224	-0.011144	0.00195546	1.21e-08	842550	165	0.223	0.00261906	0.00201185	0.192979	862853	175	0.224	0.00561529	0.00197614	0.00448956	-0.00893006	FALSE	FALSE	FALSE	0.0399598	486484	0.823165	Sepsis28
rs6425364	1	171617708	G	T	888051	169	0.3	-0.00895547	0.00174908	3.05e-07	842492	165	0.301	-0.002119	0.00179067	0.236668	862794	175	0.3	0.00991523	0.00176266	1.85e-08	0.0129919	FALSE	FALSE	FALSE	0.0367181	486484	0.723467	Sepsis28
rs6460894	7	12247330	T	C	882658	169	0.324	-0.0112924	0.00173417	7.43e-11	842598	165	0.324	0.00377284	0.00177274	0.0333161	862904	175	0.324	0.00979131	0.00174291	1.93e-08	-0.0270058	FALSE	FALSE	FALSE	0.0352424	486484	0.443507	Sepsis28
rs6512256	19	18444360	G	T	868739	164	0.217	-0.0117896	0.00199961	3.73e-09	822908	159	0.216	0.00213676	0.00205328	0.298035	844735	170	0.216	0.00916359	0.00201799	5.6e-06	0.0438476	FALSE	FALSE	FALSE	0.0414947	486484	0.290647	Sepsis28
rs6602909	13	114551993	T	C	849420	157	0.332	-0.00171925	0.00175286	0.326679	805198	155	0.332	0.0161904	0.0018	2.37e-19	827173	163	0.332	0.0250485	0.00176714	1.32e-45	0.0437138	FALSE	FALSE	FALSE	0.0356719	486484	0.220409	Sepsis28
rs6709904	2	44080324	A	G	887608	167	0.109	0.00143402	0.00253207	0.571161	842633	165	0.109	-0.0447244	0.00260413	4.13e-66	862352	173	0.109	-0.00277945	0.00256301	0.278166	0.00610878	FALSE	FALSE	FALSE	0.0528548	486484	0.907988	Sepsis28
rs672341	6	153455994	G	A	888100	169	0.404	0.0136461	0.0016363	7.45e-17	842542	165	0.404	-6.77e-05	0.00167802	0.967824	862845	175	0.404	-0.00981229	0.00165074	2.78e-09	0.0191054	FALSE	FALSE	FALSE	0.0337944	486484	0.571839	Sepsis28
rs676210	2	21231524	G	A	888192	169	0.218	0.0615497	0.0019223	5.97e-225	842633	165	0.218	-0.0393822	0.00196782	4.23e-89	862935	175	0.218	-0.0711952	0.00193615	5.27e-296	0.0474462	FALSE	FALSE	FALSE	0.0411959	486484	0.249436	Sepsis28
rs67638406	8	106404215	G	A	875612	166	0.352	0.0123187	0.00170104	4.43e-13	830059	162	0.352	-0.00140545	0.00174665	0.421019	850343	172	0.351	-0.00730817	0.00171715	2.08e-05	-0.0167725	FALSE	FALSE	FALSE	0.0348162	486484	0.629989	Sepsis28
rs6772271	3	196193763	T	C	877402	166	0.285	-0.0106579	0.00179402	2.84e-09	831855	162	0.286	-0.00145268	0.00183731	0.429145	852138	172	0.285	0.00951167	0.00180825	1.44e-07	-0.0111437	FALSE	FALSE	FALSE	0.0370395	486484	0.763521	Sepsis28
rs67890964	16	83979317	T	C	857313	158	0.382	-0.000169928	0.00171558	0.921099	813322	158	0.385	-0.0188852	0.00176106	7.87e-27	833313	164	0.385	-0.00475938	0.00173349	0.00604099	0.000205315	FALSE	FALSE	FALSE	0.0344945	486484	0.995251	Sepsis28
rs6792725	3	24520283	G	A	863276	163	0.325	0.00197993	0.00180242	0.271993	823767	162	0.325	0.0159966	0.0018504	5.38e-18	838009	169	0.325	0.0148501	0.00182366	3.86e-16	0.0296957	FALSE	FALSE	FALSE	0.0372589	486484	0.425445	Sepsis28
rs686030	9	15304782	A	C	888076	169	0.142	-0.0482289	0.0022774	1.55e-99	842516	165	0.141	-0.000721397	0.00233938	0.7578	862819	175	0.141	-0.0156617	0.00230163	1.01e-11	-0.0778895	FALSE	FALSE	FALSE	0.0478685	486484	0.103704	Sepsis28
rs6924805	6	18747705	T	G	887359	168	0.406	-0.00328832	0.00163657	0.0445079	841826	164	0.406	0.00777921	0.0016761	3.46e-06	862103	174	0.406	0.0103895	0.00164907	2.97e-10	-0.0299817	FALSE	FALSE	FALSE	0.0339644	486484	0.377377	Sepsis28
rs6967728	7	97915637	G	A	870229	166	0.182	0.00424134	0.00214281	0.0477782	830178	162	0.182	-0.0160004	0.00219311	2.97e-13	850462	172	0.181	-0.010025	0.00215539	3.3e-06	0.016615	FALSE	FALSE	FALSE	0.0432664	486484	0.700966	Sepsis28
rs6968554	7	17287106	G	A	879470	166	0.365	0.0131032	0.00166183	3.15e-15	840011	164	0.365	-0.00469637	0.00169864	0.00569608	859710	172	0.365	-0.0122879	0.0016719	1.99e-13	0.0287016	FALSE	FALSE	FALSE	0.0346383	486484	0.407326	Sepsis28
rs6972751	7	149180500	C	T	870047	166	0.304	-0.00813619	0.00181485	7.36e-06	829994	162	0.304	-0.00245521	0.00185711	0.186148	850277	172	0.304	0.010321	0.00182471	1.55e-08	0.00876387	FALSE	FALSE	FALSE	0.0370776	486484	0.813149	Sepsis28
rs6989064	8	19941448	T	C	881386	165	0.455	-0.0558453	0.00160288	5.91e-266	836480	163	0.455	-0.000996876	0.00164403	0.544275	859698	172	0.455	0.0562654	0.0016141	3.15e-266	-0.0124585	FALSE	FALSE	FALSE	0.0334614	486484	0.709651	Sepsis28
rs6995541	8	10671260	A	G	888191	169	0.286	-0.0120806	0.00179269	1.6e-11	842633	165	0.285	-0.00693696	0.00183593	0.000157811	862935	175	0.285	0.0242178	0.00180569	5.15e-41	-0.0987238	FALSE	FALSE	FALSE	0.0370285	486484	0.00767238	Sepsis28
rs7046887	9	78736048	C	T	888157	169	0.463	-0.00448024	0.00160579	0.00526993	842599	165	0.464	0.013191	0.00164661	1.14e-15	862901	175	0.464	0.00521011	0.00162024	0.00130154	0.0173822	FALSE	FALSE	FALSE	0.0335237	486484	0.604107	Sepsis28
rs71311871	3	58420613	A	G	888188	169	0.0806	-0.00274005	0.00290202	0.345074	842628	165	0.081	-0.0363035	0.00297194	2.57e-34	862931	175	0.081	-0.0063294	0.00292601	0.0305296	0.0434135	FALSE	FALSE	FALSE	0.060545	486484	0.473346	Sepsis28
rs7221196	17	45374994	A	G	875761	166	0.419	-0.0135541	0.00164699	1.88e-16	830212	162	0.419	-0.018972	0.00168924	2.87e-29	851757	172	0.419	0.010588	0.00165973	1.78e-10	0.0222723	FALSE	FALSE	FALSE	0.0339169	486484	0.511391	Sepsis28
rs7251733	19	56099951	G	A	880641	167	0.156	-0.00994656	0.00220242	6.3e-06	835097	163	0.156	0.0065764	0.00226301	0.00366033	856648	173	0.156	0.0197748	0.00222639	6.57e-19	0.0184803	FALSE	FALSE	FALSE	0.0446177	486484	0.678733	Sepsis28
rs72629496	1	2953143	G	A	882186	166	0.166	-0.0132708	0.0021782	1.11e-09	836660	162	0.166	-0.00233329	0.00223447	0.296381	856933	172	0.166	0.0091007	0.0021986	3.48e-05	-0.0051755	FALSE	FALSE	FALSE	0.0438362	486484	0.906017	Sepsis28
rs72647039	4	74321365	C	T	883517	163	0.0202	0.00359207	0.00586421	0.54018	842522	164	0.0201	0.0365365	0.0060332	1.4e-09	861492	171	0.0202	0.0142196	0.00591697	0.0162528	-0.117996	FALSE	FALSE	FALSE	0.116616	486484	0.311617	Sepsis28
rs72649040	7	73028240	G	A	873566	159	0.0177	0.0237956	0.0061521	0.000109785	838035	160	0.0177	-0.00371906	0.00630491	0.55528	858382	166	0.0177	-0.044306	0.00619129	8.3e-13	-0.0468705	FALSE	FALSE	FALSE	0.120795	486484	0.698004	Sepsis28
rs72654437	19	45416099	G	A	870025	156	0.0292	-0.0133063	0.00527627	0.0116718	829062	157	0.0295	0.0662025	0.0053954	1.31e-34	850961	164	0.0294	0.00230368	0.0052953	0.663532	0.168286	FALSE	FALSE	FALSE	0.105447	486484	0.110505	Sepsis28
rs72683923	14	50735947	T	C	876805	158	0.0158	0.000263396	0.00668551	0.968573	835834	160	0.0157	-0.00701896	0.00687584	0.307342	857641	166	0.0157	-0.0422811	0.00675317	3.83e-10	-0.0239664	FALSE	FALSE	FALSE	0.120632	486484	0.842518	Sepsis28
rs72729610	4	154190965	A	G	888181	169	0.166	-0.0162468	0.00213428	2.69e-14	842624	165	0.167	-0.0127422	0.00219052	5.99e-09	862926	175	0.167	-0.00653483	0.00215521	0.00242852	-0.0293041	FALSE	FALSE	FALSE	0.0449664	486484	0.514601	Sepsis28
rs72773105	16	57028758	A	G	882169	158	0.0178	-0.0482195	0.00608309	2.25e-15	841327	160	0.0178	0.00769962	0.00623193	0.21664	861424	166	0.0178	0.00181124	0.00612591	0.767483	-0.15499	FALSE	FALSE	FALSE	0.135406	486484	0.252364	Sepsis28
rs72812817	5	173356748	A	G	887354	168	0.316	-0.0118468	0.00170921	4.17e-12	841821	164	0.316	-0.00415537	0.00175184	0.0176919	862102	174	0.316	0.0106305	0.00172424	7.03e-10	0.00409569	FALSE	FALSE	FALSE	0.0362612	486484	0.910071	Sepsis28
rs72844048	11	3105622	G	A	876005	156	0.0147	-0.053531	0.00719782	1.03e-13	835066	157	0.0146	-0.0240295	0.00745127	0.00126023	856851	164	0.0146	0.0122992	0.00730226	0.0921236	0.0715999	FALSE	FALSE	FALSE	0.124221	486484	0.564349	Sepsis28
rs72885907	11	30185850	G	A	875744	166	0.367	0.00630977	0.00167898	0.00017121	830192	162	0.367	0.00115751	0.00172133	0.501297	851742	172	0.367	-0.010648	0.00169007	2.97e-10	-0.0153716	FALSE	FALSE	FALSE	0.0346718	486484	0.657516	Sepsis28
rs72902590	2	21289068	G	A	883446	162	0.0374	0.0178081	0.00417127	1.96e-05	842567	164	0.0372	-0.0916696	0.00428317	1.27e-101	861537	171	0.0371	-0.015034	0.00422797	0.000376768	-0.0227126	FALSE	FALSE	FALSE	0.0807104	486484	0.778397	Sepsis28
rs72934503	6	98583488	A	G	551838	111	0.461	0.0111739	0.0020249	3.42e-08	547117	114	0.46	-0.00332685	0.00204668	0.104059	563720	120	0.461	-0.00612313	0.00201036	0.00232072	-0.0487477	FALSE	FALSE	FALSE	0.0334489	486484	0.145012	Sepsis28
rs72946301	2	111861838	G	A	887533	167	0.1	0.00376149	0.00269343	0.162551	842555	165	0.1	0.000553818	0.00276589	0.8413	862277	173	0.1	-0.0193085	0.00272163	1.3e-12	-0.00431317	FALSE	FALSE	FALSE	0.0579479	486484	0.940667	Sepsis28
rs7300593	12	53790450	T	C	884160	169	0.172	-0.0153712	0.00211455	3.61e-13	838316	164	0.172	0.0131397	0.0021672	1.34e-09	858707	174	0.172	0.00693705	0.00213246	0.00114164	-0.0179197	FALSE	FALSE	FALSE	0.0439968	486484	0.683792	Sepsis28
rs73068475	7	26397540	G	A	881720	168	0.124	-0.017479	0.00242366	5.52e-13	841683	164	0.124	-0.00583071	0.00247969	0.0187036	861964	174	0.124	0.0196907	0.00244004	7.04e-16	-0.0121429	FALSE	FALSE	FALSE	0.0501283	486484	0.808597	Sepsis28
rs73602128	20	566768	T	C	887444	167	0.0776	0.0176473	0.00307235	9.25e-09	842466	165	0.0771	-0.00193438	0.00316885	0.541573	863449	173	0.0775	-0.0138542	0.003102	7.96e-06	0.0642836	FALSE	FALSE	FALSE	0.0639603	486484	0.31487	Sepsis28
rs73729220	6	32342119	A	G	788020	150	0.0148	-0.0204229	0.00678901	0.00262775	752370	152	0.0149	0.0320155	0.00689177	3.39e-06	770056	158	0.0149	0.0408152	0.00681044	2.06e-09	0.226444	FALSE	FALSE	FALSE	0.137475	486484	0.0995245	Sepsis28
rs746390	8	9103712	T	G	875102	164	0.283	0.0122909	0.00180559	9.96e-12	830137	162	0.283	0.00846114	0.00185593	5.14e-06	849836	170	0.283	-0.00561529	0.00182437	0.00208441	-0.00659152	FALSE	FALSE	FALSE	0.0368108	486484	0.857887	Sepsis28
rs74714416	15	57491156	C	T	884090	165	0.0405	-0.0103904	0.00421794	0.0137633	842576	165	0.0405	0.027444	0.00433524	2.44e-10	863331	173	0.0404	0.0285337	0.00425906	2.09e-11	-0.0428353	FALSE	FALSE	FALSE	0.0846461	486484	0.61282	Sepsis28
rs7497973	15	23948571	A	G	877002	164	0.487	-0.00945877	0.00162261	5.56e-09	832032	162	0.487	-0.0010281	0.00166735	0.537494	853008	170	0.486	0.00388026	0.00163936	0.017936	-0.0138885	FALSE	FALSE	FALSE	0.0334421	486484	0.677924	Sepsis28
rs75130471	13	94085242	G	A	858702	161	0.246	-0.0105108	0.00187551	2.09e-08	813636	157	0.246	-0.000296475	0.00192106	0.87735	834714	167	0.246	0.00758557	0.00188831	5.89e-05	0.0896745	FALSE	FALSE	FALSE	0.0383269	486484	0.0192979	Sepsis28
rs7515577	1	93009438	A	C	888187	169	0.206	-0.00498046	0.00199699	0.0126318	842629	165	0.207	-0.0251741	0.0020404	5.67e-35	862931	175	0.207	-0.00507525	0.00200869	0.0115157	-0.0517866	FALSE	FALSE	FALSE	0.0409965	486484	0.206519	Sepsis28
rs75393372	6	139187883	T	C	888141	169	0.0773	-0.000845514	0.00299314	0.777572	842581	165	0.0776	0.0196906	0.00307061	1.43e-10	862884	175	0.0775	0.00507069	0.00302145	0.0933021	-0.00204543	FALSE	FALSE	FALSE	0.0610649	486484	0.973279	Sepsis28
rs75460349	1	27180088	A	C	883435	162	0.0237	-0.0844694	0.00515805	2.83e-60	842555	164	0.0239	0.0730405	0.00527861	1.52e-43	861422	170	0.024	0.055191	0.00519598	2.36e-26	-0.0982497	FALSE	FALSE	FALSE	0.111921	486484	0.380027	Sepsis28
rs7586605	2	85561141	T	C	887524	167	0.268	-0.0120117	0.00181958	4.07e-11	842546	165	0.268	0.000673147	0.00186586	0.718271	862266	173	0.268	0.00194883	0.00183566	0.288394	0.0149508	FALSE	FALSE	FALSE	0.0373487	486484	0.688935	Sepsis28
rs75907879	1	16170903	C	T	848887	157	0.12	0.0063933	0.00257388	0.0129947	807978	159	0.121	0.0200726	0.0026267	2.14e-14	834997	165	0.121	-0.00142207	0.00257607	0.580927	-0.0331266	FALSE	FALSE	FALSE	0.0503654	486484	0.510714	Sepsis28
rs76086106	5	39491186	G	A	883562	163	0.0439	0.0308176	0.00405247	2.86e-14	842571	164	0.0438	0.0111356	0.00415283	0.00733042	861538	171	0.0439	-0.00905933	0.00407712	0.0262838	0.0550397	FALSE	FALSE	FALSE	0.0869422	486484	0.526694	Sepsis28
rs76428106	13	28604007	T	C	874113	154	0.0112	-0.0587119	0.00830415	1.55e-12	833106	153	0.0112	-0.0276202	0.00861305	0.00134227	854857	161	0.0112	0.0184033	0.00842404	0.0289169	-0.0578309	FALSE	FALSE	FALSE	0.15504	486484	0.709143	Sepsis28
rs7662031	4	77205338	C	T	888191	169	0.203	0.00841325	0.0019883	2.32e-05	842631	165	0.203	0.00708836	0.00203738	0.000502998	862934	175	0.202	-0.0110808	0.0020042	3.22e-08	0.0500351	FALSE	FALSE	FALSE	0.0409116	486484	0.221328	Sepsis28
rs76643124	9	136356448	G	A	879131	159	0.0283	0.0134378	0.00485445	0.00563771	834957	158	0.0286	-0.029786	0.00496212	1.94e-09	855479	165	0.0288	0.00815466	0.00488087	0.0947732	-0.0903353	FALSE	FALSE	FALSE	0.133445	486484	0.498438	Sepsis28
rs76738473	19	33870906	T	C	882653	162	0.0281	-0.00614746	0.00478628	0.199005	841746	164	0.0279	-0.0269765	0.00491234	3.98e-08	861895	170	0.028	-0.0153464	0.00483199	0.00149321	0.00787346	FALSE	FALSE	FALSE	0.101193	486484	0.937982	Sepsis28
rs7696969	4	143326714	G	T	885560	168	0.363	-0.0115344	0.00166555	4.35e-12	840018	164	0.362	0.00470676	0.00170889	0.00588216	860302	174	0.362	0.0135886	0.0016813	6.36e-16	0.000746639	FALSE	FALSE	FALSE	0.0343542	486484	0.982661	Sepsis28
rs77032723	8	19763992	C	T	888164	169	0.129	0.0947401	0.00240933	0	842605	165	0.129	-0.000386871	0.00247205	0.87564	862907	175	0.129	-0.100354	0.00243107	0	-0.0482135	FALSE	FALSE	FALSE	0.0499452	486484	0.334381	Sepsis28
rs77391147	9	107527369	A	G	880721	159	0.0154	-0.0492961	0.00680046	4.2e-13	839669	159	0.0153	0.00825754	0.00702123	0.239562	858709	167	0.0154	-0.00452006	0.00685739	0.509798	-0.0770893	FALSE	FALSE	FALSE	0.131253	486484	0.556979	Sepsis28
rs77437185	9	107594698	G	A	882893	162	0.0387	0.0904249	0.00417329	4.15e-104	841993	164	0.0385	0.00933171	0.0042986	0.0299409	860868	170	0.0386	0.00715197	0.00422302	0.0903475	0.0789177	FALSE	FALSE	FALSE	0.087382	486484	0.366454	Sepsis28
rs7746081	6	16126934	G	A	887322	168	0.33	0.00222514	0.00169464	0.189168	841787	164	0.33	-0.0310815	0.00173739	1.42e-71	862068	174	0.33	0.00101858	0.00170983	0.551362	-0.0254799	FALSE	FALSE	FALSE	0.0363175	486484	0.482938	Sepsis28
rs77502095	12	133119022	G	A	736196	159	0.142	-0.000733065	0.00242829	0.76274	713371	158	0.141	0.0160538	0.0024867	1.08e-10	729358	166	0.141	0.0129019	0.00245311	1.45e-07	0.0955683	FALSE	FALSE	FALSE	0.0480359	486484	0.0466445	Sepsis28
rs7758845	6	135428537	A	C	888184	169	0.279	-0.0116018	0.00177614	6.49e-11	842627	165	0.279	-0.0246142	0.00181941	1.06e-41	862930	175	0.279	-0.00171612	0.00178983	0.337651	-0.0254477	FALSE	FALSE	FALSE	0.0374332	486484	0.496621	Sepsis28
rs77697917	17	41840849	C	T	877681	160	0.0273	-0.190427	0.00505152	0	836662	161	0.0276	-0.0374957	0.00515728	3.58e-13	858618	168	0.0275	0.156265	0.00507059	1.51e-208	0.179683	FALSE	FALSE	FALSE	0.0997605	486484	0.0716803	Sepsis28
rs77704739	5	52080909	T	C	883546	163	0.0361	0.00541087	0.00428874	0.207076	842617	165	0.0361	-0.0488493	0.00440125	1.27e-28	861524	171	0.036	0.0197046	0.00433082	5.37e-06	0.0822886	FALSE	FALSE	FALSE	0.0829755	486484	0.321333	Sepsis28
rs77860716	11	95456770	A	G	884065	163	0.0483	-0.00157796	0.00392982	0.688026	839905	163	0.0484	0.0225834	0.00405209	2.5e-08	860078	169	0.0482	0.0132312	0.00398374	0.000895988	-0.0688918	FALSE	FALSE	FALSE	0.0730626	486484	0.345724	Sepsis28
rs77960347	18	47109955	A	G	881407	159	0.0121	0.250863	0.00722567	4.17e-264	839817	158	0.0121	0.0639705	0.00740546	5.71e-18	860046	165	0.0121	0.0359449	0.00727694	7.83e-07	-0.126764	FALSE	FALSE	FALSE	0.142789	486484	0.374664	Sepsis28
rs78058190	2	219699999	G	A	855037	150	0.0529	-0.0748945	0.00415652	1.39e-72	811174	151	0.0533	0.0232453	0.00428373	5.75e-08	834985	157	0.0532	0.0709685	0.00418097	1.28e-64	-0.0750858	FALSE	FALSE	FALSE	0.0857155	486484	0.381036	Sepsis28
rs7826246	8	126409614	A	G	824332	153	0.0872	-0.0112043	0.00331622	0.000728464	782803	155	0.0879	0.0116787	0.00341819	0.000634007	828610	162	0.0871	0.0245714	0.00329941	9.53e-14	0.0225631	FALSE	FALSE	FALSE	0.0613816	486484	0.713181	Sepsis28
rs7864568	9	78212428	G	A	848191	160	0.321	-1.34e-05	0.00181186	0.994115	804264	160	0.321	-0.0155363	0.00186321	7.53e-17	846246	167	0.32	0.0010578	0.00180712	0.558312	0.0803413	FALSE	FALSE	FALSE	0.0363326	486484	0.0270172	Sepsis28
rs78908794	11	116638854	T	C	882515	160	0.0194	0.0107361	0.00568784	0.059086	841486	161	0.0194	0.0153431	0.00583847	0.00859058	861769	168	0.0195	0.0559375	0.00573649	1.82e-22	-0.174797	FALSE	FALSE	FALSE	0.13918	486484	0.20915	Sepsis28
rs79287178	3	172294500	G	A	880870	161	0.0285	-0.025021	0.00493272	3.93e-07	839937	163	0.0284	0.0101154	0.00508822	0.0468113	858844	169	0.0285	0.0589021	0.00499355	4.11e-32	-0.0397265	FALSE	FALSE	FALSE	0.101331	486484	0.695023	Sepsis28
rs793900	4	185253019	C	T	884584	165	0.407	0.00334977	0.0016231	0.0390357	839708	163	0.408	0.0107502	0.00166363	1.03e-10	859327	171	0.408	0.0070838	0.00163885	1.54e-05	0.0351453	FALSE	FALSE	FALSE	0.0338065	486484	0.298525	Sepsis28
rs79391862	15	53739426	A	C	874544	152	0.0232	-0.00930259	0.00589074	0.114293	833998	155	0.0231	-0.0646289	0.00603927	1e-26	855402	160	0.0232	-0.00744587	0.00587336	0.204892	0.118956	FALSE	FALSE	FALSE	0.144535	486484	0.410495	Sepsis28
rs7955221	12	100850750	A	C	870837	165	0.452	-0.00423962	0.00164978	0.0101755	829349	161	0.453	-0.011502	0.00169065	1.02e-11	850875	171	0.453	-0.00277157	0.00166098	0.0951897	0.0332383	FALSE	FALSE	FALSE	0.0336059	486484	0.322634	Sepsis28
rs79639690	2	227605895	T	C	882721	162	0.0465	-0.0134151	0.00386909	0.000525814	841816	164	0.0461	-0.000630982	0.00397316	0.873818	860698	170	0.0463	0.024247	0.0039009	5.11e-10	-0.00939845	FALSE	FALSE	FALSE	0.0800214	486484	0.906504	Sepsis28
rs79760705	5	53298716	G	T	888189	169	0.108	-0.018547	0.00255489	3.89e-13	842630	165	0.108	0.0122361	0.00262279	3.08e-06	862934	175	0.108	0.0259065	0.00257994	1e-23	0.0313678	FALSE	FALSE	FALSE	0.0529082	486484	0.553267	Sepsis28
rs79778025	1	26449337	A	G	703850	118	0.176	0.00966941	0.00240415	5.77e-05	683721	120	0.176	-0.0164675	0.00243427	1.33e-11	703331	126	0.176	-0.0101717	0.00238646	2.02e-05	-0.0297957	FALSE	FALSE	FALSE	0.0437681	486484	0.496021	Sepsis28
rs79949326	7	6461310	C	T	882643	169	0.249	0.029538	0.00186514	1.73e-56	842583	165	0.249	0.00536252	0.0019063	0.00490738	862886	175	0.249	-0.00114739	0.00187577	0.540743	-0.0510537	FALSE	FALSE	FALSE	0.0390824	486484	0.191446	Sepsis28
rs8041391	15	89102448	C	T	882440	167	0.154	-0.00398851	0.00230453	0.0835006	836905	163	0.154	0.0147124	0.00237373	5.72e-10	858451	173	0.154	0.00591367	0.00232692	0.0110405	0.0291474	FALSE	FALSE	FALSE	0.0467787	486484	0.533224	Sepsis28
rs8130925	21	43725765	G	T	882440	167	0.496	0.00940643	0.00161719	6.01e-09	832591	162	0.497	-0.00461193	0.00166645	0.0056485	852957	172	0.497	-0.0023218	0.00163826	0.156414	-0.0239791	FALSE	FALSE	FALSE	0.0334473	486484	0.473423	Sepsis28
rs854562	7	94947969	C	T	882692	169	0.313	-0.010592	0.00173117	9.45e-10	842631	165	0.314	-0.00108376	0.00176718	0.539697	862935	175	0.314	-0.00139451	0.00173819	0.422393	-0.00419297	FALSE	FALSE	FALSE	0.0359113	486484	0.907051	Sepsis28
rs901746	11	47260319	A	G	888174	169	0.313	0.0444986	0.001751	1.8e-142	842614	165	0.314	0.000573525	0.00178921	0.748554	858690	174	0.313	-0.0234862	0.00176453	2.02e-40	0.0671671	FALSE	FALSE	FALSE	0.036297	486484	0.0642436	Sepsis28
rs9342045	6	86425148	T	C	878372	167	0.451	-0.010882	0.00163811	3.07e-11	832802	163	0.451	0.000792665	0.00167742	0.636534	853106	173	0.451	0.0103733	0.00164946	3.2e-10	-0.000125654	FALSE	FALSE	FALSE	0.0334332	486484	0.997001	Sepsis28
rs9374588	6	116311701	G	A	888068	169	0.326	0.0141433	0.00170613	1.14e-16	842508	165	0.327	0.00866437	0.00174832	7.2e-07	862813	175	0.327	0.00267796	0.00172032	0.11955	0.0294145	FALSE	FALSE	FALSE	0.0358892	486484	0.412448	Sepsis28
rs9410207	9	91404799	T	C	883768	167	0.0661	-0.00263028	0.00324782	0.418021	838287	163	0.066	-0.0209895	0.00333889	3.25e-10	862083	174	0.0663	-0.001106	0.00326504	0.734806	-0.0697456	FALSE	FALSE	FALSE	0.0674991	486484	0.301472	Sepsis28
rs9431827	1	230440257	T	C	872060	163	0.331	-0.0126291	0.00173317	3.18e-13	827097	161	0.33	-0.00036221	0.00177888	0.838653	846795	169	0.33	0.0104456	0.00175095	2.44e-09	0.0442649	FALSE	FALSE	FALSE	0.036014	486484	0.219034	Sepsis28
rs9447497	6	76219717	T	C	885560	168	0.364	0.00923715	0.00166153	2.71e-08	840018	164	0.364	-0.0016209	0.00170086	0.340596	860302	174	0.364	-0.000543843	0.00167314	0.745148	0.00325769	FALSE	FALSE	FALSE	0.0348522	486484	0.925529	Sepsis28
rs960230	21	42622479	G	A	877527	166	0.212	0.0115081	0.00196965	5.14e-09	831982	162	0.213	-0.00117236	0.00202219	0.562085	853529	172	0.212	-0.0132493	0.00198888	2.71e-11	-0.00936452	FALSE	FALSE	FALSE	0.0404895	486484	0.817095	Sepsis28
rs9608668	22	28545329	T	C	877544	166	0.26	-0.0104457	0.00191504	4.91e-08	831997	162	0.26	0.000626439	0.00196826	0.75028	853545	172	0.26	0.0102024	0.00193006	1.25e-07	0.0453378	FALSE	FALSE	FALSE	0.0380495	486484	0.233439	Sepsis28
rs9637619	4	105845011	G	A	888190	169	0.163	-0.0121061	0.0021782	2.73e-08	842631	165	0.164	0.000983531	0.00223741	0.660238	862935	175	0.164	0.00172907	0.00219967	0.431833	-0.00578274	FALSE	FALSE	FALSE	0.0476134	486484	0.903333	Sepsis28
rs9657371	8	4782658	C	A	885521	168	0.376	0.00739555	0.00164486	6.92e-06	839979	164	0.376	-0.000515923	0.00168566	0.759554	860262	174	0.375	-0.0102811	0.00165908	5.76e-10	-0.004749	FALSE	FALSE	FALSE	0.0337159	486484	0.887986	Sepsis28
rs969075	20	17792323	C	T	875763	166	0.335	0.000697956	0.00173303	0.687141	830210	162	0.334	-0.0152619	0.00177998	9.98e-18	851761	172	0.334	0.000978609	0.00174916	0.575838	0.0126403	FALSE	FALSE	FALSE	0.0354234	486484	0.721215	Sepsis28
rs9805560	13	50076079	A	G	885512	168	0.466	-0.00152446	0.00160856	0.343273	835654	163	0.465	0.0109092	0.0016504	3.84e-11	856026	173	0.465	0.000978277	0.00162287	0.546637	-0.00225471	FALSE	FALSE	FALSE	0.0335545	486484	0.946426	Sepsis28
rs9817452	3	156795414	G	T	876419	167	0.38	0.0228512	0.00166836	1.06e-42	830946	163	0.382	0.00237884	0.00171283	0.164883	851162	173	0.382	-0.0193132	0.00168499	2.05e-30	-0.0220468	FALSE	FALSE	FALSE	0.0344378	486484	0.522049	Sepsis28
rs9828193	3	66841702	A	G	888126	169	0.178	-0.0122702	0.00211399	6.46e-09	842568	165	0.179	0.00250489	0.00217093	0.248569	862869	175	0.179	0.0152529	0.00213372	8.77e-13	0.00889428	FALSE	FALSE	FALSE	0.0445065	486484	0.841604	Sepsis28
rs9867989	3	24291197	T	C	888183	169	0.12	-0.0152574	0.00246032	5.6e-10	842624	165	0.12	0.00160512	0.00252215	0.52451	862927	175	0.12	0.0144565	0.00247961	5.54e-09	-0.0408529	FALSE	FALSE	FALSE	0.0520359	486484	0.4324	Sepsis28
rs9912287	17	1630992	G	A	877922	164	0.218	0.00363818	0.00195932	0.0633313	828096	159	0.218	0.00609885	0.00201758	0.00250403	848441	169	0.218	0.0145823	0.00198385	1.97e-13	0.0474267	FALSE	FALSE	FALSE	0.0402335	486484	0.238483	Sepsis28
rs9923623	16	11468267	C	T	849646	158	0.335	0.0126205	0.00176572	8.84e-13	800300	153	0.336	0.00654971	0.00182178	0.000324111	825653	164	0.335	-0.00156742	0.00178427	0.379691	-0.0162471	FALSE	FALSE	FALSE	0.0350787	486484	0.643249	Sepsis28
rs9924509	16	67573296	T	C	888163	169	0.09	0.0562078	0.00279325	4.67e-90	842604	165	0.0902	-0.00687004	0.00286393	0.0164482	864172	175	0.0901	-0.0173677	0.00281355	6.71e-10	-0.0140951	FALSE	FALSE	FALSE	0.0597111	486484	0.813391	Sepsis28
rs9976784	21	46907479	G	A	878878	163	0.202	-0.0182914	0.0019894	3.77e-20	833941	161	0.202	-0.00836784	0.00203872	4.05e-05	854888	169	0.202	0.00712715	0.00200356	0.000374767	0.0411912	FALSE	FALSE	FALSE	0.0418386	486484	0.324858	Sepsis28

## Sheet: S7
Supplementary Table 7. MVMR analyses between lipids and total sepsis
Exposure	Method	Outcome	Beta	SE	P	OR	ORlower	ORupper	P (Heterogeneity)	Conditional F-statistics	Q-Statistic	P (Q-Statistic)
HDL-C	IVW	Total sepsis	-0.0648922	0.0721691	0.368562	0.937168	0.813556	1.07956	9.27754e-05	41.9726	420.992	8.00506e-05
LDL-C	IVW	Total sepsis	0.00297255	0.0751763	0.968459	1.00298	0.865567	1.1622	9.27754e-05	48.3132
TG	IVW	Total sepsis	0.0280698	0.0845216	0.739812	1.02847	0.871456	1.21377	9.27754e-05	34.4519
HDL-C	Lasso	Total sepsis	-0.0276062	0.0671957	0.681195	0.972771	0.852734	1.10971	-	41.9726
LDL-C	Lasso	Total sepsis	-0.00795083	0.0658503	0.903896	0.992081	0.871957	1.12875	-	48.3132
TG	Lasso	Total sepsis	0.122478	0.0775737	0.114367	1.13029	0.970869	1.3159	-	34.4519

## Sheet: S8
Supplementary Table 8. MVMR analyses between lipids and 28-day mortality of sepsis patients
Exposure	Method	Outcome	Beta	SE	P	OR	ORlower	ORupper	P (Heterogeneity)	Conditional F-statistics	Q-Statistic	P (Q-Statistic)
HDL-C	IVW	Sepsis28	-0.0390377	0.147286	0.790973	0.961714	0.720571	1.28356	0.814829	41.9726	295.288	0.804048
LDL-C	IVW	Sepsis28	0.0770015	0.153501	0.615924	1.08004	0.799431	1.45916	0.814829	48.3132
TG	IVW	Sepsis28	0.101546	0.172551	0.556196	1.10688	0.78927	1.5523	0.814829	34.4519
HDL-C	Lasso	Sepsis28	-0.0390377	0.147286	0.790973	0.961714	0.720571	1.28356	-	41.9726
LDL-C	Lasso	Sepsis28	0.0770015	0.153501	0.615924	1.08004	0.799431	1.45916	-	48.3132
TG	Lasso	Sepsis28	0.101546	0.172551	0.556196	1.10688	0.78927	1.5523	-	34.4519

## Sheet: S9
Supplementary Table 9. SNPs for lipid-lowering drugs in drug-MR
Nearby Gene	SNP	Chr	Pos	Oa	Ea	EAF	Beta	SE	P	Palindromic	Remove	Proxy	Source	PMID	Strong association with BMI	F
HMGCR	rs12916	5	74656539	T	C	0.4314	0.0733	0.0038	7.79112e-78	FALSE	FALSE	LDL-C	GLGC2013	34866576	TRUE	372.084
HMGCR	rs3804231	5	74696779	G	A	0.1319	0.0642	0.0053	1.88408e-29	FALSE	FALSE	LDL-C	GLGC2013	34866576	TRUE	146.73
HMGCR	rs10515198	5	74641560	G	A	0.1029	0.0599	0.0061	5.98963e-22	FALSE	FALSE	LDL-C	GLGC2013	34866576	FALSE	96.426
HMGCR	rs10066707	5	74560579	G	A	0.4169	0.0497	0.0054	2.97303e-19	FALSE	FALSE	LDL-C	GLGC2013	34866576	TRUE	84.7082
HMGCR	rs12659791	5	74757758	T	C	0.1557	0.0433	0.005	1.422e-18	FALSE	FALSE	LDL-C	GLGC2013	34866576	FALSE	74.9956
HMGCR	rs72633962	5	74569028	T	C	0.1412	0.06	0.0072	3.32736e-15	FALSE	FALSE	LDL-C	GLGC2013	34866576	TRUE	69.4444
HMGCR	rs3857388	5	74620377	T	C	0.128	0.0421	0.0059	2.2009e-11	FALSE	FALSE	LDL-C	GLGC2013	34866576	FALSE	50.9167
PCSK9	rs11591147	1	55505647	G	T	0.01715	-0.497	0.018	8.57038e-143	FALSE	FALSE	LDL-C	GLGC2013	34866576	FALSE	762.373
PCSK9	rs11206510	1	55496039	T	C	0.1544	-0.0831	0.005	2.38013e-53	FALSE	FALSE	LDL-C	GLGC2013	34866576	FALSE	276.224
PCSK9	rs2479409	1	55504650	G	A	0.6675	-0.0642	0.0041	2.51478e-50	FALSE	FALSE	LDL-C	GLGC2013	34866576	FALSE	245.19
PCSK9	rs585131	1	55524116	C	T	0.8153	0.0637	0.005	2.69898e-35	FALSE	FALSE	LDL-C	GLGC2013	34866576	FALSE	162.308
PCSK9	rs11206514	1	55516004	C	A	0.6108	0.0507	0.0041	9.94947e-33	FALSE	FALSE	LDL-C	GLGC2013	34866576	FALSE	152.914
PCSK9	rs572512	1	55517344	C	T	0.3456	0.0478	0.0047	5.30884e-26	FALSE	FALSE	LDL-C	GLGC2013	34866576	FALSE	103.433
PCSK9	rs2479394	1	55486064	G	A	0.715	-0.0386	0.0041	1.58416e-19	FALSE	FALSE	LDL-C	GLGC2013	34866576	FALSE	88.6353
PCSK9	rs12067569	1	55528629	G	A	0.0343	0.0885	0.01	1.96607e-17	FALSE	FALSE	LDL-C	GLGC2013	34866576	FALSE	78.3225
PCSK9	rs10493176	1	55538552	T	G	0.1148	-0.0776	0.0102	2.53513e-14	FALSE	FALSE	LDL-C	GLGC2013	34866576	FALSE	57.8793
PCSK9	rs4927193	1	55509872	T	C	0.1306	-0.0352	0.0056	4.26874e-11	FALSE	FALSE	LDL-C	GLGC2013	34866576	FALSE	39.5102
PCSK9	rs11583974	1	55551718	G	A	0.03034	0.0646	0.0117	3.95103e-09	FALSE	FALSE	LDL-C	GLGC2013	34866576	FALSE	30.4855
PCSK9	rs2495495	1	55496556	T	C	0.8654	-0.0342	0.0059	3.51998e-08	FALSE	FALSE	LDL-C	GLGC2013	34866576	FALSE	33.6007
NPC1L1	rs2073547	7	44582331	A	G	0.1939	0.0485	0.0049	1.92309e-21	FALSE	FALSE	LDL-C	GLGC2013	34866576	FALSE	97.9696
NPC1L1	rs217386	7	44600695	G	A	0.4077	-0.0363	0.0038	1.20393e-19	FALSE	FALSE	LDL-C	GLGC2013	34866576	FALSE	91.2528
NPC1L1	rs7791240	7	44602589	T	C	0.09103	0.0425	0.0065	1.83802e-10	FALSE	FALSE	LDL-C	GLGC2013	34866576	FALSE	42.7515
CETP	rs62035923	16	56898198	G	A	0.295	-0.0616168	0.00177685	1e-200	FALSE	FALSE	HDL-C	GLGC2021	-	FALSE	1202.53
CETP	rs72786756	16	56910692	T	G	0.0237	0.136172	0.0054621	3.49e-137	FALSE	FALSE	HDL-C	GLGC2021	-	FALSE	621.522
CETP	rs79844654	16	56910906	C	A	0.0183	-0.0535686	0.00654063	2.61e-16	FALSE	FALSE	HDL-C	GLGC2021	-	FALSE	67.0782
CETP	rs148931404	16	56914455	G	A	0.0177	0.150877	0.00632292	7.62e-126	FALSE	FALSE	HDL-C	GLGC2021	-	FALSE	569.391
CETP	rs9925265	16	56950210	G	A	0.43	-0.0580117	0.00161338	1e-200	FALSE	FALSE	HDL-C	GLGC2021	-	FALSE	1292.88
CETP	rs1122390	16	56986045	T	G	0.235	-0.0682697	0.00198424	1e-200	FALSE	FALSE	HDL-C	GLGC2021	-	FALSE	1183.77
CETP	rs11076174	16	57003146	T	C	0.0803	-0.150613	0.00293536	1e-200	FALSE	FALSE	HDL-C	GLGC2021	-	FALSE	2632.7
CETP	rs575342274	16	57009135	A	C	0.0305	-0.0760329	0.00675961	2.37e-29	FALSE	FALSE	HDL-C	GLGC2021	-	FALSE	126.52
CETP	rs289751	16	57026775	A	G	0.0431	0.111107	0.00411579	1.68e-160	FALSE	FALSE	HDL-C	GLGC2021	-	FALSE	728.746
CETP	rs201801437	16	57027042	T	C	0.0269	-0.0410368	0.00623071	4.51e-11	FALSE	FALSE	HDL-C	GLGC2021	-	FALSE	43.3782
CETP	rs72773105	16	57028758	A	G	0.0178	-0.0482195	0.00608309	2.25e-15	FALSE	FALSE	HDL-C	GLGC2021	-	FALSE	62.8343
CETP	rs75911530	16	57049137	G	A	0.0311	-0.159086	0.0048914	1e-200	FALSE	FALSE	HDL-C	GLGC2021	-	FALSE	1057.79
CETP	rs291040	16	57061189	T	C	0.326	-0.0359691	0.00170501	8.63e-99	FALSE	FALSE	HDL-C	GLGC2021	-	FALSE	445.046
CETP	rs7194740	16	57085762	G	A	0.277	0.0172935	0.00184745	7.92e-21	FALSE	FALSE	HDL-C	GLGC2021	-	FALSE	87.6235
CETP	rs185992391	16	57087737	G	A	0.0158	0.076906	0.0072202	1.72e-26	FALSE	FALSE	HDL-C	GLGC2021	-	FALSE	113.455
CETP	rs3751710	16	57095775	C	T	0.157	-0.0193063	0.00220393	1.95e-18	FALSE	FALSE	HDL-C	GLGC2021	-	FALSE	76.7366
CETP	rs117551921	16	57107426	C	A	0.0207	-0.0516343	0.00596789	5.06e-18	FALSE	FALSE	HDL-C	GLGC2021	-	FALSE	74.8574
CETP	rs247617	16	56990716	C	A	0.319	-0.0345992	0.00174742	2.97e-87	FALSE	FALSE	LDL-C	GLGC2021	-	FALSE	392.046
CETP	rs289718	16	57009932	T	C	0.311	-0.0121197	0.00178529	1.13e-11	FALSE	FALSE	LDL-C	GLGC2021	-	FALSE	46.0857
CETP	rs56208677	16	57010232	C	T	0.0676	-0.0240742	0.00330534	3.25e-13	FALSE	FALSE	LDL-C	GLGC2021	-	FALSE	53.0483
CETP	rs6499863	16	56992017	G	A	0.159	0.0142298	0.00222967	1.75e-10	FALSE	FALSE	LDL-C	GLGC2021	-	FALSE	40.7302
CETP	rs7203984	16	56999258	A	C	0.193	0.026608	0.00207828	1.58e-37	FALSE	FALSE	LDL-C	GLGC2021	-	FALSE	163.914
NPC1L1	rs117623941	7	44598725	C	T	0.0158	-0.0397735	0.00697951	1.21e-08	FALSE	FALSE	LDL-C	GLGC2021	-	FALSE	32.4741
NPC1L1	rs143116067	7	44653084	G	A	0.0648	-0.020538	0.00354631	6.98e-09	FALSE	FALSE	LDL-C	GLGC2021	-	FALSE	33.54
NPC1L1	rs217370	7	44615161	A	G	0.466	-0.0270222	0.00164598	1.44e-60	FALSE	FALSE	LDL-C	GLGC2021	-	FALSE	269.521
NPC1L1	rs2289051	7	44608718	C	T	0.0283	0.0295366	0.00528251	2.25e-08	FALSE	FALSE	LDL-C	GLGC2021	-	FALSE	31.2637
NPC1L1	rs77517259	7	44586770	C	T	0.0111	0.0506158	0.00821676	7.27e-10	FALSE	FALSE	LDL-C	GLGC2021	-	FALSE	37.9464
NPC1L1	rs7808295	7	44572699	C	T	0.0406	-0.0252089	0.00441729	1.15e-08	FALSE	FALSE	LDL-C	GLGC2021	-	FALSE	32.5684
NPC1L1	rs79836087	7	44635997	G	A	0.045	-0.0241621	0.00411257	4.22e-09	FALSE	FALSE	LDL-C	GLGC2021	-	FALSE	34.5178
NPC1L1	rs79854399	7	44640315	C	T	0.0192	-0.0466653	0.00614666	3.15e-14	FALSE	FALSE	LDL-C	GLGC2021	-	FALSE	57.6381
PSCK9	rs11206517	1	55526428	T	G	0.0393	0.0811491	0.00429602	1.4e-79	FALSE	FALSE	LDL-C	GLGC2021	-	FALSE	356.808
PSCK9	rs115465289	1	55580914	G	A	0.0295	-0.0470954	0.00518612	1.08e-19	FALSE	FALSE	LDL-C	GLGC2021	-	FALSE	82.4654
PSCK9	rs11591147	1	55505647	G	T	0.0157	-0.432401	0.00647577	0	FALSE	FALSE	LDL-C	GLGC2021	-	FALSE	4458.52
PSCK9	rs11810371	1	55496861	G	A	0.0422	-0.0459514	0.00449914	1.73e-24	FALSE	FALSE	LDL-C	GLGC2021	-	FALSE	104.313
PSCK9	rs12031153	1	55601339	G	A	0.0538	0.0385837	0.00427647	1.84e-19	FALSE	FALSE	LDL-C	GLGC2021	-	FALSE	81.4023
PSCK9	rs12043403	1	55431933	T	C	0.0983	-0.028027	0.00292214	8.7e-22	FALSE	FALSE	LDL-C	GLGC2021	-	FALSE	91.9922
PSCK9	rs12123143	1	55453856	T	C	0.229	0.0131509	0.00225602	5.57e-09	FALSE	FALSE	LDL-C	GLGC2021	-	FALSE	33.9801
PSCK9	rs12138834	1	55410879	C	T	0.348	0.0120023	0.0017284	3.81e-12	FALSE	FALSE	LDL-C	GLGC2021	-	FALSE	48.2215
PSCK9	rs12739979	1	55496648	C	T	0.232	-0.0315765	0.00220504	1.64e-46	FALSE	FALSE	LDL-C	GLGC2021	-	FALSE	205.067
PSCK9	rs139003571	1	55624236	C	A	0.0282	-0.0620947	0.00505596	1.14e-34	FALSE	FALSE	LDL-C	GLGC2021	-	FALSE	150.835
PSCK9	rs142116310	1	55536386	G	A	0.00981	0.0571618	0.00896464	1.81e-10	FALSE	FALSE	LDL-C	GLGC2021	-	FALSE	40.658
PSCK9	rs146480899	1	55483477	A	G	0.0189	-0.0481481	0.00621527	9.43e-15	FALSE	FALSE	LDL-C	GLGC2021	-	FALSE	60.012
PSCK9	rs150119739	1	55520938	G	A	0.0398	0.0665568	0.00438032	3.85e-52	FALSE	FALSE	LDL-C	GLGC2021	-	FALSE	230.873
PSCK9	rs2479409	1	55504650	A	G	0.338	0.0475249	0.00176457	9.06e-160	FALSE	FALSE	LDL-C	GLGC2021	-	FALSE	725.378
PSCK9	rs2495503	1	55485917	G	A	0.26	0.0335197	0.00186702	4.5e-72	FALSE	FALSE	LDL-C	GLGC2021	-	FALSE	322.331
PSCK9	rs28385715	1	55532142	T	G	0.0219	0.0495926	0.00599585	1.33e-16	FALSE	FALSE	LDL-C	GLGC2021	-	FALSE	68.412
PSCK9	rs28775984	1	55491161	T	C	0.432	-0.0192835	0.00303755	2.18e-10	FALSE	FALSE	LDL-C	GLGC2021	-	FALSE	40.3018
PSCK9	rs34232196	1	55489542	C	T	0.24	-0.0691344	0.00194816	7.79e-276	FALSE	FALSE	LDL-C	GLGC2021	-	FALSE	1259.33
PSCK9	rs374459115	1	55489968	G	A	0.0164	0.0744731	0.00829149	2.66e-19	FALSE	FALSE	LDL-C	GLGC2021	-	FALSE	80.674
PSCK9	rs499718	1	55512549	C	T	0.178	-0.0163256	0.00215267	3.35e-14	FALSE	FALSE	LDL-C	GLGC2021	-	FALSE	57.5153
PSCK9	rs55817205	1	55609056	G	A	0.0118	0.0685169	0.00856466	1.24e-15	FALSE	FALSE	LDL-C	GLGC2021	-	FALSE	63.9993
PSCK9	rs693668	1	55521109	A	G	0.363	-0.0580309	0.00172881	5.09e-247	FALSE	FALSE	LDL-C	GLGC2021	-	FALSE	1126.74
PSCK9	rs7525503	1	55522558	G	T	0.0244	0.0647782	0.00580894	7.04e-29	FALSE	FALSE	LDL-C	GLGC2021	-	FALSE	124.355
PSCK9	rs77011887	1	55534271	C	T	0.0157	0.057712	0.00719005	1e-15	FALSE	FALSE	LDL-C	GLGC2021	-	FALSE	64.4271
PSCK9	rs77875082	1	55485042	G	A	0.0295	0.044895	0.00508646	1.08e-18	FALSE	FALSE	LDL-C	GLGC2021	-	FALSE	77.9049
HMGCR	rs114253542	5	74692810	T	C	0.00714	0.079001	0.010572	7.86e-14	FALSE	FALSE	LDL-C	GLGC2021	-	FALSE	55.8407
HMGCR	rs115169875	5	74633264	G	A	0.0245	-0.0391383	0.00567746	5.44e-12	FALSE	FALSE	LDL-C	GLGC2021	-	FALSE	47.5221
HMGCR	rs144083983	5	74683306	C	T	0.0661	-0.0483434	0.003764	9.34e-38	FALSE	FALSE	LDL-C	GLGC2021	-	FALSE	164.959
HMGCR	rs151000110	5	74725216	G	A	0.0558	0.0669742	0.00371694	1.39e-72	FALSE	FALSE	LDL-C	GLGC2021	-	FALSE	324.671
HMGCR	rs1544755	5	74568235	G	A	0.418	0.0645718	0.00168657	0	FALSE	FALSE	LDL-C	GLGC2021	-	TRUE	1465.81
HMGCR	rs17238568	5	74631071	G	T	0.0652	0.0435264	0.00334202	8.94e-39	FALSE	FALSE	LDL-C	GLGC2021	-	FALSE	169.624
HMGCR	rs17244939	5	74631096	A	C	0.0128	-0.0566442	0.00848676	2.48e-11	FALSE	FALSE	LDL-C	GLGC2021	-	FALSE	44.5479
HMGCR	rs180755046	5	74703989	C	A	0.0131	-0.0537824	0.00846211	2.08e-10	FALSE	FALSE	LDL-C	GLGC2021	-	FALSE	40.3946
HMGCR	rs181668591	5	74689045	C	T	0.0109	0.0700506	0.0083293	4.1e-17	FALSE	FALSE	LDL-C	GLGC2021	-	FALSE	70.7305
HMGCR	rs182826525	5	74719210	A	G	0.0225	0.104456	0.00866383	1.79e-33	FALSE	FALSE	LDL-C	GLGC2021	-	FALSE	145.361
HMGCR	rs200823803	5	74753738	T	C	0.0214	0.0598547	0.00695965	7.95e-18	FALSE	FALSE	LDL-C	GLGC2021	-	FALSE	73.9642
HMGCR	rs35122945	5	74610293	A	C	0.0671	-0.0425148	0.00359411	2.76e-32	FALSE	FALSE	LDL-C	GLGC2021	-	FALSE	139.926
HMGCR	rs375392181	5	74532691	G	T	0.0104	0.0483416	0.00827283	5.11e-09	FALSE	FALSE	LDL-C	GLGC2021	-	FALSE	34.1455
HMGCR	rs3761740	5	74632133	C	A	0.0988	0.0559187	0.00272715	1.96e-93	FALSE	FALSE	LDL-C	GLGC2021	-	FALSE	420.432
HMGCR	rs62366588	5	74664987	C	A	0.0542	-0.0431405	0.00395489	1.05e-27	FALSE	FALSE	LDL-C	GLGC2021	-	FALSE	118.988
HMGCR	rs72768351	5	74582374	A	G	0.0187	-0.0367587	0.00667553	3.66e-08	FALSE	FALSE	LDL-C	GLGC2021	-	FALSE	30.3214
HMGCR	rs74695562	5	74675951	T	G	0.04	-0.0385303	0.0045579	2.83e-17	FALSE	FALSE	LDL-C	GLGC2021	-	FALSE	71.462
HMGCR	rs75240579	5	74624484	C	T	0.0362	-0.047624	0.00476606	1.65e-23	FALSE	FALSE	LDL-C	GLGC2021	-	FALSE	99.8465

[truncated: 15 more sheets: S10, S11, S12, S13, S14, S15, S16, S17, S18, S19, S20, S21, S22, S23, S24]
